# Supplementary material for: Markers Associated with Starch, Protein and Asparagine Content in Grain of Common Wheat
Source: Genes (Basel). 2025 May 29;16(6):661. doi: 10.3390/genes16060661 (PMC12193179; doi:10.3390/genes16060661)
Supplement: Supplementary file 1 [file genes-16-00661-s001.zip]

Archive with 2 entries (2 files):
- genes-3616075-Table S1-6.xlsx
- genes-3616078-Figure S1-S9.pdf
