# Supplementary material for: Markers Associated with Starch, Protein and Asparagine Content in Grain of Common Wheat
Source: Genes (Basel). 2025 May 29;16(6):661. doi: 10.3390/genes16060661 (PMC12193179; doi:10.3390/genes16060661)
Supplement: Supplementary file 1 [file genes-16-00661-s001.zip › genes-3616075-Table S1-6.xlsx]

## Sheet: Table S1
Table S1. Accessions used in the study, pedigree, subpopulation and BLUP values
Number	Name	Code	Genotype	Country of origin	Pedigree	Trial	Group of	BLUP
			type				accessions	starch [%]	protein [%]	asparagine [ppm]
1	AND 11/16	AND_11_16	BL	PL, PHR	Kantao x Sheriff	2022	4	61.3738	12.2203	109.019
2	AND 15/16	AND_15_16	BL	PL, PHR	Kantao x Sheriff	2022	4	61.8318	10.4169	95.3474
3	AND 150/18	AND_150_18	BL	PL, PHR	Colonia x AND 3912 ( MIB 168/06 x Flair)	2022	1	59.8588	12.9581	57.2814
4	AND 189/18	AND_189_18	BL	PL, PHR	KW Ozon x RGT Kilimanjaro	2022	2	60.7842	12.4757	117.582
5	AND 2/16	AND_2_16	BL	PL, PHR	RGT Reform x KWS Loft	2022	2	61.3287	11.3303	93.9458
6	AND 213/18	AND_213_18	BL	PL, PHR	Tobak x Kerubino	2022	1	60.3686	11.84	45.5584
7	AND 37/16	AND_37_16	BL	PL, PHR	Elixer x Partner	2022	3	61.2748	10.7552	85.4221
8	AND 370/18	AND_370_18	BL	PL, PHR	SER E 3193 C x MV Palma	2022	1	60.407	11.7162	95.4758
9	AND 393/18	AND_393_18	BL	PL, PHR	DC 4176/09 [(Jubilatka x Batuta) x Muszelka] x BB 742206DH	2022	3	59.8992	12.0183	63.7447
10	AND 398/18	AND_398_18	BL	PL, PHR	DC 4176/09 [(Jubilatka x Batuta) x Muszelka] x BB 742206DH	2022	3	59.9742	12.3421	89.0352
11	AND 410/18	AND_410_18	BL	PL, PHR	KBP 06.16 (Arrina x A 12/00) x KWS Loft)	2022	1	60.2849	12.5535	116.706
12	AND 5/18	AND_5_18	BL	PL, PHR	Colonia x AND 3912 ( MIB 168/06 x Flair)	2022	1	59.3614	13.1118	197.773
13	AND 69/18	AND_69_18	BL	PL, PHR	NIC 06-4373A x Sailor	2022	1	59.3239	13.2153	96.2506
14	AND 8/16	AND_8_16	BL	PL, PHR	Barranco x Bosporus	2022	3	60.4956	13.6365	82.1616
15	AND 896/18	AND_896_18	BL	PL, PHR	CHD 7143/04 x Platin	2022	3	61.0717	11.9392	49.6622
16	AND 90/18	AND_90_18	BL	PL, PHR	NIC 06-4373A x Sailor	2022	1	60.7101	11.8322	49.6842
17	C18 025	C18_025	BL	PL,Danko	(C 6594-5/9*Hondia)*Spontan	2022	1	60.5591	12.0622	31.4837
18	C18 061	C18_061	BL	PL,Danko	(Hondia*Naridana)*C 185/09-2	2022	1	60.7398	12.9687	126.258
19	C18 141	C18_141	BL	PL,Danko	(Naridana*D 414/07)*Spontan	2022	1	60.337	13.2925	102.23
20	C18 199	C18_199	BL	PL,Danko	(Elixer*D 12/12)*Spontan	2022	1	59.3163	12.1685	96.6843
21	C18 307	C18_307	BL	PL,Danko	(Hondia*Tulecka)*Potenzial	2022	1	61.2035	11.2697	79.923
22	C18 406	C18_406	BL	PL,Danko	Memory*(Astoria*C 6594-5/9)	2022	1	60.4707	11.8664	99.931
23	C18 487-5	C18_487_5	BL	PL,Danko	KBP 094*Spontan	2022	1	60.2552	13.2244	92.1854
24	C18 542	C18_542	BL	PL,Danko	STH 1215*Spontan	2022	1	61.2738	12.1823	111.726
25	C18 720	C18_720	BL	PL,Danko	NK 10*D 237/10	2022	1	61.1372	10.8574	43.7219
26	C2782/14-55	C2782_14_55	BL	PL,Danko	(NK 6*Patras)*Hondia	2022	2	60.7351	12.5702	59.6577
27	C2805/14-75	C2805_14_75	BL	PL,Danko	RGT Kilimanjaro*M 2566/11	2022	2	60.1225	12.5369	78.072
28	CDI 4/8	CDI_4_8	BL	PL,Danko	Brilliant*Fidelius	2022	2	60.6659	11.7855	54.6458
29	DD 166/18	DD_166_18	BL	PL,Danko	Bartosz * KWS Malibu	2022	1	60.669	13.0354	94.5019
30	DD 185/18	DD_185_18	BL	PL,Danko	Rivero * Sikorka	2022	3	60.0436	11.3264	98.1938
31	DD 201/18	DD_201_18	BL	PL,Danko	Silenus * Mirek	2022	1	60.6726	11.2093	106.284
32	DD 210/18	DD_210_18	BL	PL,Danko	Lindbergh*RGT Kilimanjaro	2022	2	60.5562	12.842	76.551
33	DD 307/18	DD_307_18	BL	PL,Danko	Gordian * KWS Dakotana	2022	3	60.4657	11.6383	85.4071
34	DD 333/18-1	DD_333_18_1	BL	PL,Danko	Memory * KWS Dakotana	2022	1	60.9932	10.5816	64.5718
35	DD 335/18	DD_335_18	BL	PL,Danko	Memory * KWS Dakotana	2022	3	60.7208	12.8567	120.389
36	DD 372/18	DD_372_18	BL	PL,Danko	KWS Livius x Platin	2022	1	59.259	13.3072	92.1418
37	DD 373/18	DD_373_18	BL	PL,Danko	KWS Livius x Platin	2022	1	60.6505	11.7503	46.4242
38	DD 388/18	DD_388_18	BL	PL,Danko	Lavantus x Platin	2022	1	61.4536	11.335	55.2354
39	DD 391/18	DD_391_18	BL	PL,Danko	Lavantus x Platin	2022	1	59.5357	13.7195	36.4607
40	DD 392/18	DD_392_18	BL	PL,Danko	Lavantus x Platin	2022	1	59.2538	12.0349	74.9111
41	DL 505/18	DL_505_18	BL	PL,Danko	Arkadia x Linus	2022	1	61.2814	11.7836	109.037
42	DL 525/18	DL_525_18	BL	PL,Danko	Artist x Estivus	2022	4	61.1218	11.645	117.039
43	DL 657/18	DL_657_18	BL	PL,Danko	Mulan x Jantarka	2022	1	60.4448	12.1179	146.244
44	DL 678/18	DL_678_18	BL	PL,Danko	Patras x DM 3471/12	2022	4	60.413	11.7924	104.38
45	DL 683/18	DL_683_18	BL	PL,Danko	Patras x Lavantus	2022	4	61.5296	12.2163	60.5241
46	DL 695/18	DL_695_18	BL	PL,Danko	Patras x Artist	2022	4	61.2978	11.4492	102.694
47	DL 775/18	DL_775_18	BL	PL,Danko	Memory x Arkadia	2022	1	59.5222	10.8137	90.4445
48	DL 806/18	DL_806_18	BL	PL,Danko	(Arkadia x SMH 8527) x Ionesco	2022	1	62.6282	11.2112	49.5797
49	DL 835/18	DL_835_18	BL	PL,Danko	Tytanika x Folklor	2022	1	60.0811	11.9774	88.9497
50	DL 855/18	DL_855_18	BL	PL,Danko	DD 100/09 x Spontan	2022	1	59.3201	13.1655	97.6219
51	DL 880/18	DL_880_18	BL	PL,Danko	Tobak x Arktis	2022	3	60.4773	10.9072	73.628
52	DL 909/18	DL_909_18	BL	PL,Danko	STH 2162 x Artist	2022	4	61.8586	10.7765	133.925
53	DL 947/18	DL_947_18	BL	PL,Danko	DM 4864/11 x Artist	2022	4	60.2263	11.7816	106.727
54	KBP 19.13	KBP_19_13	BL	PL,MHR	KBP 08 7 * KWS Tramp	2022	1	60.9928	12.8546	103.701
55	KBP 19.41	KBP_19_41	BL	PL,MHR	Patras * Tybalt	2022	4	60.9766	12.115	48.2192
56	KBP 20.1	KBP_20_1	BL	PL,MHR	(Kepler * KBP 08 7) * Florencja	2022	1	59.9887	13.9933	109.015
57	KBP 20.12	KBP_20_12	BL	PL,MHR	SY Orofino * Skippy	2022	3	60.6486	11.4425	89.5225
58	KBP 20.13	KBP_20_13	BL	PL,MHR	Patras * Tybalt	2022	4	60.8978	12.6249	38.7101
59	KBP 20.14	KBP_20_14	BL	PL,MHR	Speedway * Platin	2022	3	59.984	12.694	115.489
60	KBP 20.15	KBP_20_15	BL	PL,MHR	RGT Bilanz * Platin	2022	3	61.0736	11.5436	184.152
61	KBP 20.16	KBP_20_16	BL	PL,MHR	Rotax * KWS Dakota	2022	2	61.4208	11.5358	113.117
62	KBP 20.19	KBP_20_19	BL	PL,MHR	(Belissa * Speedway) * (Belissa * Lavantus)	2022	1	60.9111	11.6987	122.452
63	KBP 20.28	KBP_20_28	BL	PL,MHR	(Platin * Consus) * K 167/14	2022	1	60.5206	11.8186	72.7703
64	KBP 20.3	KBP_20_3	BL	PL,MHR	(Platin * Astoria) * KWS Magic	2022	3	61.1372	12.2777	71.0982
65	KBP 20.34	KBP_20_34	BL	PL,MHR	Dakar * STH 7313	2022	3	59.9474	11.9648	65.9045
66	KBP 20.39	KBP_20_39	BL	PL,MHR	Bonanza * Skippy	2022	1	60.4619	12.4356	98.9517
67	KBP 20.4	KBP_20_4	BL	PL,MHR	(Aivina * CM 13509) * Bolek	2022	3	61.0622	10.9814	101.687
68	KBP 20.49	KBP_20_49	BL	PL,MHR	Silenus * KWS Dakota	2022	3	60.4073	11.6977	125.173
69	KBP 20.5	KBP_20_5	BL	PL,MHR	(Nelson * KBP 09 7) * Pengar	2022	1	59.9289	14.124	119.376
70	KBP 20.51	KBP_20_51	BL	PL,MHR	Silenus * KWS Dakota	2022	1	61.2353	10.8779	60.0515
71	KBP 20.57	KBP_20_57	BL	PL,MHR	(RGT Kilimanjaro * CM 8201) * Patras	2022	4	60.6707	11.6403	113.452
72	KBP 20.8	KBP_20_8	BL	PL,MHR	(RGT Kilimanjaro * Bolek) * Ohio	2022	3	61.2189	11.4598	106.322
73	KOH 03419	KOH_03419	BL	PL,STH	Lear x BB732009W	2022	1	60.3217	11.7493	134.302
74	KOH 13220	KOH_13220	BL	PL,STH	KW 3839-8-08 x Salior	2022	1	61.4211	11.9512	81.1326
75	KOH 20520	KOH_20520	BL	PL,STH	STH 6512 x R 10923	2022	2	61.265	11.2132	62.6835
76	MIB 9503	MIB_9503	BL	PL,MHR	Patras *NORD 05019/100	2022	4	61.8337	12.189	183.412
77	MIB 9629	MIB_9629	BL	PL,MHR	WB 511306 *Patras	2022	4	60.1628	11.2524	85.0086
78	MIB 9631	MIB_9631	BL	PL,MHR	WB 511306 *Patras	2022	4	60.1849	11.496	101.692
79	NAD 190021	NAD_190021	BL	PL, PHR	Achim x Gustav	2022	1	60.6802	12.5271	131.812
80	NAD 190022	NAD_190022	BL	PL, PHR	(WPB Calgary x LW05W588-03)xWPB Durand	2022	1	61.6738	11.0514	95.8502
81	NAD 190034	NAD_190034	BL	PL, PHR	Partner x LIPP_4685	2022	3	60.6302	11.3059	103.565
82	NAD 190050	NAD_190050	BL	PL, PHR	Partner x LIPP 4685	2022	3	61.3854	11.064	65.8924
83	NAD 190051	NAD_190051	BL	PL, PHR	(Tobak x Manoitou)x Attraktion	2022	3	61.4105	10.0981	90.0287
84	NAD 19019	NAD_19019	BL	PL, PHR	Rustic x Pengar	2022	3	59.5068	10.8993	78.1193
85	NAD 19022	NAD_19022	BL	PL, PHR	BB 716008 x Astoria	2022	1	61.3218	11.7611	96.8635
86	NAD 19024	NAD_19024	BL	PL, PHR	BB 716008 x Astoria	2022	1	60.9562	11.647	96.6547
87	NAD 19031	NAD_19031	BL	PL, PHR	NIC 06-4373 A x AND 3912 (MIB 168/06 x Flair)	2022	1	61.1064	12.0028	50.4957
88	NAD 19040	NAD_19040	BL	PL, PHR	KW 1027508 x Norin	2022	1	61.4671	11.8097	131.467
89	NAD 19072	NAD_19072	BL	PL, PHR	Hondia x Legenda	2022	2	60.5898	11.4248	30.5956
90	NAD 19089	NAD_19089	BL	PL, PHR	Astoria x Florus	2022	1	61.0997	12.1335	81.7291
91	NAD 19090	NAD_19090	BL	PL, PHR	KWS Loft x Kilimanjaro	2022	2	60.5735	12.9406	74.1414
92	NAD 19093	NAD_19093	BL	PL, PHR	KBP 09.16 (Arriva x A12/00) x KWS Loft	2022	1	60.7793	11.4226	98.5322
93	NAD 19116	NAD_19116	BL	PL, PHR	(Sailor x Linus) x Linus	2022	1	62.0643	10.7785	107.755
94	NAD 19117	NAD_19117	BL	PL, PHR	(Sailor x Linus) x Linus	2022	1	60.5177	12.5771	114.834
95	NAD 19130	NAD_19130	BL	PL, PHR	Hondia x Legenda	2022	2	60.3676	11.8684	73.1418
97	POB 0221	POB_0221	BL	PL,MHR	KREDO x STH 9014	2022	3	60.5766	12.4464	65.4724
98	POB 0321	POB_0321	BL	PL,MHR	BARYTON x 063211	2022	1	61.093	12.5781	90.3465
99	POB 0421	POB_0421	BL	PL,MHR	POB 14308 x PLATIN	2022	1	60.8679	12.1937	72.2987
100	POB 0521	POB_0521	BL	PL,MHR	POB 77907 x HENRIK	2022	1	60.637	12.2455	65.5298
101	POB 0621	POB_0621	BL	PL,MHR	BELENUS x STH 810	2022	1	61.2382	11.6334	195.846
102	POB 0721	POB_0721	BL	PL,MHR	FORUM x POB 00708	2022	1	60.0819	13.2699	71.3859
103	POB 0821	POB_0821	BL	PL,MHR	KBH 2666/07 x TUAREK	2022	1	61.6125	11.9609	37.4002
104	POB 0921	POB_0921	BL	PL,MHR	DD 489/09-3 x BUZZER	2022	2	61.1227	10.7668	45.4823
105	POB 1021	POB_1021	BL	PL,MHR	PRAKTIK x KBP 09 16	2022	1	60.6429	12.3382	46.0068
106	SMH 323	SMH_323	BL	PL, SMH	(Aconel x Smaragd) x SMH 8587	2022	1	60.0868	11.9745	147.055
107	SMH 324	SMH_324	BL	PL, SMH	(Aconel x Smaragd) x SMH 8587	2022	1	59.8578	12.5643	115.227
108	SMH 331	SMH_331	BL	PL, SMH	(CM 2601 x Smaragd) x Sailor	2022	1	60.4313	10.9861	76.4481
109	SMH 334	SMH_334	BL	PL, SMH	(CM 2601 x Belenus) x Sailor	2022	1	60.6206	11.1723	126.173
110	SMH 340	SMH_340	BL	PL, SMH	(Boomer x Markiza) x Praktik	2022	2	59.6011	12.8012	102.761
111	SMH 354	SMH_354	BL	PL, SMH	(Boomer x Smaragd) x Praktik	2022	2	60.9738	11.2718	52.2952
112	SMH 361	SMH_361	BL	PL, SMH	NORD 2879 x Smaragd) x SMH 8587	2022	1	60.3474	12.3216	153.903
113	SMH 364	SMH_364	BL	PL, SMH	(STH 2 x Muszelka) x Julius	2022	2	60.4206	13.1169	91.7572
114	SMH 370	SMH_370	BL	PL, SMH	NORD 2879 x Smaragd) x SMH 8587	2022	2	59.0345	12.7886	80.9078
115	SMH 375	SMH_375	BL	PL, SMH	(STH 3 x Aconel) x Patras	2022	1	60.2341	13.2809	156.929
116	SMH 376	SMH_376	BL	PL, SMH	(STH 3 x Aconel) x Patras	2022	1	60.3263	12.4551	80.8375
117	SMH 377	SMH_377	BL	PL, SMH	(STH 3 x Muszelka) x Patras	2022	1	60.46	12.6686	76.3173
118	SMH 378	SMH_378	BL	PL, SMH	(STH 3 x Muszelka) x Patras	2022	1	60.6341	12.9211	93.5568
119	SMH 380	SMH_380	BL	PL, SMH	(STH 3 x Muszelka) x Patras	2022	1	61.4104	11.5243	58.2796
120	SMH 394	SMH_394	BL	PL, SMH	(Askalon x Figura) x SMH 8587	2022	3	61.4363	10.0103	139.296
121	SMH 402	SMH_402	BL	PL, SMH	(Bystra x Markiza) x Arkadia	2022	2	60.9351	12.1441	93.0736
122	SMH 411	SMH_411	BL	PL, SMH	(Waldorf x Aconel) x Patras	2022	1	60.6774	12.9951	103.57
123	SMH 426	SMH_426	BL	PL, SMH	(KBP 05.271 x Arkadia) x Platin	2022	2	60.6275	10.8448	54.1875
124	SMH 427	SMH_427	BL	PL, SMH	(KBP 05.271 x Arkadia) x Platin	2022	2	61.5546	11.7084	124.866
125	SMH 430	SMH_430	BL	PL, SMH	(KBP 05.271 x Arkadia) x Platin	2022	2	59.8386	12.1705	103.109
126	SMH 431	SMH_431	BL	PL, SMH	(Fidelius x SZDO 10/11) x Ozon	2022	2	60.4023	11.4618	91.3635
127	SMH 434	SMH_434	BL	PL, SMH	(STH 7 x SMH 8969) x Dacanto	2022	2	61.5104	11.2776	88.6345
128	SMH 436	SMH_436	BL	PL, SMH	(Credo x Oxal) x SMH 8000	2022	1	62.7957	11.3478	104.939
129	SMH 444	SMH_444	BL	PL, SMH	(Ozon x SMH 8885) x Skagen	2022	4	60.5379	11.0388	83.9585
130	SMH 446	SMH_446	BL	PL, SMH	(Sailor x Kepler) x SMH 8587	2022	1	60.7726	10.0164	99.1113
131	SMH 447	SMH_447	BL	PL, SMH	(SMH 8785 x Meister) x Platin	2022	3	60.8294	11.5779	117.038
132	SMH 458	SMH_458	BL	PL, SMH	SMH 8587 x Linus	2022	1	59.1557	14.1795	98.1653
133	SMH 462	SMH_462	BL	PL, SMH	STH MR 10/92 x Platin	2022	1	60.1935	13.1423	101.748
134	SMH 478	SMH_478	BL	PL, SMH	SZDO 10/11 x Sailor	2022	1	59.9695	12.7349	66.8645
135	SMH 479	SMH_479	BL	PL, SMH	Bio-2A x SR 41 x Pm	2022	2	59.8291	11.0048	88.9592
136	SMH 486	SMH_486	BL	PL, SMH	(STHC 3505 x DED 668/02) x Aconel	2022	2	59.0528	11.6598	74.1194
137	STH 0102	STH_0102	BL	PL,STH	STH 6613 x Alexander	2022	1	61.3239	10.3789	81.3865
138	STH 0208	STH_0208	BL	PL,STH	STH 6613 x STHD 5103	2022	3	61.2987	10.0514	69.5408
139	STH 0215	STH_0215	BL	PL,STH	STH 6613 x Kilimanjaro	2022	2	61.7209	11.9306	87.2917
140	STH 0217	STH_0217	BL	PL,STH	STH 6713 x STH 1063	2022	1	61.1949	12.2252	123.37
141	STH 0245	STH_0245	BL	PL,STH	STH 7814 x Mirek	2022	3	61.1448	11.5572	101.814
142	STH 0308	STH_0308	BL	PL,STH	RGT Kicker x STHD 3723	2022	2	60.4424	11.1136	80.3824
143	STH 0309	STH_0309	BL	PL,STH	RGT Kicker x STHD 3723	2022	1	60.3878	10.7619	115.845
144	STH 0330	STH_0330	BL	PL,STH	Desamo x STH 3607	2022	3	61.4672	10.9042	86.3359
145	STH 0344	STH_0344	BL	PL,STH	LG Jutta x STH 2816	2022	1	59.6714	12.9874	144.749
146	STH 8211	STH_8211	BL	PL,STH	DC 6594-5/9 x Tobak	2022	3	-	-	-
147	STH 9115L1	STH_9115L1	BL	PL,STH	(Muszelka x STH 5113) x STH 3907	2022	2	59.8502	11.7981	67.3609
148	STH 9441	STH_9441	BL	PL,STH	STH 4417 x Wilejka	2022	2	60.2716	12.1657	66.4126
149	STHD 0119	STHD_0119	BL	PL,STH	Euforia x STH 1444	2022	2	60.236	12.0516	113.812
150	STHD 0121	STHD_0121	BL	PL,STH	Artist x Euforia	2022	2	59.8001	11.9288	127.497
151	STHD 0123	STHD_0123	BL	PL,STH	Artist x Euforia	2022	4	59.8818	12.8684	86.8269
152	STHD 0126	STHD_0126	BL	PL,STH	Bonanza x STH 1444	2022	1	61.017	11.9571	181.072
153	STHD 0127	STHD_0127	BL	PL,STH	Bonanza x STH 1444	2022	1	61.2757	11.573	159.572
154	STHD 0129	STHD_0129	BL	PL,STH	Bonanza x STH 1444	2022	1	60.561	12.3811	143.297
155	STHD 0132	STHD_0132	BL	PL,STH	Frisky x Plejada	2022	3	61.3864	11.495	159.834
156	STHD 0133	STHD_0133	BL	PL,STH	Dolores x Plejada	2022	1	59.655	13.5938	131.645
157	STHD 0142	STHD_0142	BL	PL,STH	Alexander x STHD 0146	2022	3	60.2165	10.8897	76.2459
158	STHD 0144	STHD_0144	BL	PL,STH	STH 6613 x STHD 1991	2022	1	60.5746	12.4269	76.8091
159	STHD 0414	STHD_0414	BL	PL,STH	Owacja x STH 1991	2022	3	61.0526	11.3106	92.2389
160	STHD 0443	STHD_0443	BL	PL,STH	Artist x Euforia	2022	4	60.9997	11.4082	77.3613
161	STHD 0472	STHD_0472	BL	PL,STH	Lindbergh x Plejada	2022	1	59.4424	13.6999	22.4199
162	STHD 0503	STHD_0503	BL	PL,STH	Reform x Euforia	2022	2	60.3811	11.7932	78.5169
163	STHD 0504	STHD_0504	BL	PL,STH	Reform x Euforia	2022	2	60.3225	13.1647	86.3105
164	STHD 0519	STHD_0519	BL	PL,STH	Desamo x Lindbergh	2022	1	58.9538	14.4983	53.6799
165	STHD 9310	STHD_9310	BL	PL,STH	STH 6613 x STHD 5103	2022	3	60.0253	12.7711	69.0663
166	STHD 9403	STHD_9403	BL	PL,STH	Dolores x STHD 1584	2022	1	58.72	12.6422	88.991
167	STHD 9404	STHD_9404	BL	PL,STH	RGT Kicker x STH 3660	2022	2	60.5419	11.9707	71.4113
168	STHD 9563	STHD_9563	BL	PL,STH	Lindbergh x STHD 2096	2022	1	60.3118	11.9355	126.155
169	Artist	Artist	CV	DE, Deutsche Saatveredelung AG	PAROLI/LEU-10522//POTENZIAL (2013)	2022	4	61.3878	11.3715	111.383
169		Artist	CV			2023	1B	61.4	10.78	-
170	Formacja	Formacja	CV	PL, PHR	2017	2022	1	60.295	12.3377	74.8053
171	RGT Kilimanjaro	Kilimanjaro	CV	FR, RAGT 2n	2013	2022	2	60.4492	11.7323	76.6387
171		Kilimanjaro	CV			2023	1B	61.3	11.11
172	Symetria	Symetria	CV	PL, SMH		2023	2B	60.64	10.05
173	AND 19019	AND19019	BL	PL, PHR	Sheriff x Fructidor	2023	1B	61.72	9.05
174	AND 19026	AND19026	BL	PL, PHR	Dichter x Stamm	2023	1B	60.78	11.45
175	AND 19057	AND19057	BL	PL, PHR	KWS Loft x RGT Kilimanjaro	2023	1B	60.84	12.14
176	AND 19068	AND19068	BL	PL, PHR	Ohio x Kobra Plus	2023	2B	59.79	10.29
177	AND 19073	AND19073	BL	PL, PHR	Ohio x Kobra Plus	2023	2B	60.04	10.3
178	AND 191003	AND191003	BL	PL, PHR	Avenir x STRU 091991.3	2023	1B	61.06	11.56
179	AND 191004	AND191004	BL	PL, PHR	Rotax x Consus	2023	1B	60.88	11
180	AND 191009	AND191009	BL	PL, PHR	LG Imposanto x Achim	2023	2B	61.99	10.65
181	AND 19249	AND19249	BL	PL, PHR	Edward x Attraktion	2023	1B	60.87	11.56
182	AND 19337	AND19337	BL	PL, PHR	(nieznane)	2023	1B	59.52	12.95
183	AND 19569	AND19569	BL	PL, PHR	Elixer x LOCH 4573	2023	1B	61.3	10.23
184	AND 19791	AND19791	BL	PL, PHR	SYNB 4740 x Manitou	2023	1B	61.97	10.8
185	AND 19797	AND19797	BL	PL, PHR	SYNB 4740 x Gustav	2023	1B	61.04	11.15
186	AND 19799	AND19799	BL	PL, PHR	SYNB_4571 x Capone	2023	1B	61.44	11.04
187	AND 19803	AND19803	BL	PL, PHR	SYNB_4571 x Capone	2023	1B	61.5	11.39
188	AND 19829	AND19829	BL	PL, PHR	(Tobak x Pionier) x Pionier	2023	2B	61.34	9.7
189	AND 19862	AND19862	BL	PL, PHR	Tobak x Hyverda	2023	2B	61.32	10.03
190	AND 267/16	AND26716	BL	PL, PHR	Twister x KWS Kielder	2023	1B	61.76	10.18
191	AND 27/16	AND2716	BL	PL, PHR	Produzent x Gedser	2023	1B	61.75	10.34
192	AND 33/16	AND3316	BL	PL, PHR	Sheriff x Partner	2023	2B	61.06	10.8
193	C 16 397	C16397	BL	PL,Danko	(Banderola*Kredo)*C 460807W	2023	2B	60.22	9.77
194	C 17 263	C17263	BL	PL,Danko	C1*Hondia)*C6594-5/9	2023	2B	61.6	9.92
195	C 18 238	C18238	BL	PL,Danko	(C 621-3/9*Astoria)*C 332/09-3	2023	1B	61.94	10.71
196	C 1854/17-4	C1854174	BL	PL,Danko	(Tytanika*Medalistka)*Owacja	2023	2B	60.71	10.49
197	C 19 104	C19104	BL	PL,Danko	(Hondia*Spontan)*M 3616/12	2023	1B	60.9	12.42
198	C 19 186	C19186	BL	PL,Danko	(C 185/09-2*Memory)*RGT Kilimanjaro	2023	1B	60.28	12.86
199	C 19 318	C19318	BL	PL,Danko	(C 2*C 237/09)*Spontan	2023	1B	60.94	10.56
200	C 19 573	C19573	BL	PL,Danko	Astoria*KWS Loft	2023	2B	61.69	10.93
201	C 2738/14-14	C27381414	BL	PL,Danko	(D237/09*Spontan)*RGT Reform	2023	1B	60.91	10.58
202	C 2815/15-21	C28151521	BL	PL,Danko	Consus*Tytanika	2023	1B	60.87	11.24
203	C 3279/16-1ost	C327916os	BL	PL,Danko	(D982/11*Rubisco)*Bataja	2023	1B	60.87	11.76
204	DD 197/19	DD19719	BL	PL,Danko	Sikorka * Lindbergh	2023	2B	61.06	9.57
205	DD 198/19	DD19819	BL	PL,Danko	Sikorka * Lindbergh	2023	2B	61.32	9.61
206	DD 470/19	DD47019	BL	PL,Danko	DD 120/12 * Hondia	2023	2B	62.25	9.77
207	DD 522/19	DD52219	BL	PL,Danko	Rivero * Rotax	2023	1B	60.81	10.62
208	DD 530/19	DD53019	BL	PL,Danko	Rivero * Rotax	2023	1B	61.37	10.54
209	DD 531/19	DD53119	BL	PL,Danko	Rivero * Rotax	2023	1B	60.97	11.56
210	DD 559/19	DD55919	BL	PL,Danko	DD 140/12 * DD 537/11	2023	1B	59.66	11.7
211	DD 561/19	DD56119	BL	PL,Danko	DD 140/12 * DD 537/11	2023	1B	60.6	11.13
212	DD 800/19	DD80019	BL	PL,Danko	((DD 130/12* Banderola) * Speedway) * KWS Ozon	2023	1B	61.65	10.71
213	DD 868/19	DD86819	BL	PL,Danko	Hewitt * Sikorka	2023	2B	60.25	10.38
214	DD 909/19	DD90919	BL	PL,Danko	Rivero * Sikorka	2023	1B	61.33	10.93
215	DD 910/19	DD91019	BL	PL,Danko	Rivero * Sikorka	2023	1B	61.19	11.15
216	DI 2/38	DI238	BL	PL,Danko	Fidelius* Brilliant	2023	1B	61.04	12.33
217	DL 1027/19	DL102719	BL	PL,Danko	RGT Kilimanjaro x KWS Ozon	2023	1B	60.73	11.33
218	DL 1028/19	DL102819	BL	PL,Danko	RGT Kilimanjaro x KWS Ozon	2023	1B	60.59	11.92
219	DL 1091/19	DL109119	BL	PL,Danko	KWS Dakotana x Tytanika	2023	1B	60.84	10.64
220	DL 1095/19	DL109519	BL	PL,Danko	KWS Dakotana xTytanika	2023	2B	61.96	10.07
221	DL 1102/19	DL110219	BL	PL,Danko	Rotax x Fakir	2023	1B	61.71	9.88
222	DL 1121/19	DL112119	BL	PL,Danko	NAD 10041 x RTG Kilimanjaro	2023	1B	62.59	10.75
223	DL 1156/19	DL115619	BL	PL,Danko	STH 0179 x Sailor	2023	1B	61.2	11.57
224	DL 1175/19	DL117519	BL	PL,Danko	STH 2162 x KWS Ozon	2023	1B	60.13	11.32
225	DL 1220/19	DL122019	BL	PL,Danko	DD 283/10 x Sailor	2023	2B	61.23	9.99
226	DL 1278/19	DL127819	BL	PL,Danko	Popeye x STH 8819	2023	2B	61.16	10.93
227	DL 1348/19	DL134819	BL	PL,Danko	(DM4865/11xLavantus)xKWS Dakotana	2023	2B	60.87	11.26
228	DL 1359/19	DL135919	BL	PL,Danko	(Tobak x KWS Dakotana) x DNKO29	2023	2B	60.73	10.78
229	DL 1410/19	DL141019	BL	PL,Danko	DL2/14 x Florus	2023	1B	61.22	10.8
230	DL 1552/19	DL155219	BL	PL,Danko	DM 3315/12 x Artist	2023	1B	61.23	9.66
231	KBP 21.10	KBP2110	BL	PL,MHR	Silenus * Bolek	2023	2B	62.45	10.18
232	KBP 21.16	KBP2116	BL	PL,MHR	Patras * Janosch	2023	1B	61.93	10.65
233	KBP 21.17	KBP2117	BL	PL,MHR	Patras * Janosch	2023	1B	62.71	9.04
234	KBP 21.19	KBP2119	BL	PL,MHR	(Rockefeller * Skippy) * Silenus	2023	2B	62.1	10.18
235	KBP 21.20	KBP2120	BL	PL,MHR	(Artist * MHR KP 2212) * Sosthene	2023	1B	61.61	10.01
236	KBP 21.25	KBP2125	BL	PL,MHR	Florencja * KBP 04.166	2023	2B	60.49	11.7
237	KBP 21.28	KBP2128	BL	PL,MHR	Rotax * Florencia	2023	2B	60.48	10.89
238	KBP 21.32	KBP2132	BL	PL,MHR	Skippy * Silenus	2023	2B	61.75	10.69
239	KBP 21.33	KBP2133	BL	PL,MHR	Skippy * Silenus	2023	2B	61.33	11.19
240	KBP 21.41	KBP2141	BL	PL,MHR	(Fakir * KBP 08.201) * Spedway	2023	2B	61.23	9.18
241	KBP 21.42	KBP2142	BL	PL,MHR	(KWS Dakota * Bolek) * Skippy	2023	2B	61.75	10.38
242	KBP 21.43	KBP2143	BL	PL,MHR	(Arktis * Skippy) * Silenus	2023	2B	62.15	10.21
243	KBP 21.47	KBP2147	BL	PL,MHR	Silenus * KWS Dakota	2023	2B	61.75	10.58
244	KBP 21.50	KBP2150	BL	PL,MHR	KBP 23/15 * KBP 29/15	2023	1B	61.76	11.19
245	KBP 21.56	KBP2156	BL	PL,MHR	RGT Kicker * Franz	2023	1B	61.58	9.66
246	KBP 21.9	KBP219	BL	PL,MHR	Oxal * Tobak	2023	2B	61.44	11.1
247	KOH 03221	KOH03221	BL	PL,STH	BB 343-808 x Platin	2023	1B	61.23	10.21
248	KOH 12020	KOH12020	BL	PL,STH	BB 343-808 x Sailor	2023	2B	61.05	11.33
249	KOH 18619	KOH18619	BL	PL,STH	Platin x BB 343-808	2023	1B	61.19	10.03
250	MIB 01007	MIB01007	BL	PL,MHR	Artist *Praktik	2023	1B	61.72	9.07
251	MIB 01152	MIB01152	BL	PL,MHR	Patras *Artist	2023	1B	62.07	9.94
252	MIB 0245	MIB0245	BL	PL,MHR	Hondia *KWS Tramp	2023	2B	61.15	11.45
253	MIB 0534	MIB0534	BL	PL,MHR	Patras *Fakir	2023	1B	61.79	11.35
254	NAD_Z_19008	NADZ19008	BL	PL,MHR	Astoria x Tobak	2023	2B	60.52	12
255	NAD_Z_19040	NADZ19040	BL	PL,MHR	Hondia x Kilimanjaro	2023	1B	61.36	11.45
256	NAD_Z_190674	NADZ190674	BL	PL,MHR	KWS Dorset x RGT Reform	2023	1B	61.72	10.32
257	NAD_Z_ 190702	NADZ190702	BL	PL,MHR	(KWS Barny x RGT Reform) x LGWD 12-13347-D	2023	1B	61.43	10.8
258	NAD_Z_190876	NADZ190876	BL	PL,MHR	(RGT Reform x Panacea) x Informer	2023	2B	62.83	8.94
259	NAD_Z_191004	NADZ191004	BL	PL,MHR	Natula x STH 25012	2023	1B	61.73	11.1
260	NAD_Z_191036	NADZ191036	BL	PL,MHR	(Dichter x Evolution) x Informer	2023	2B	60.92	10.65
261	NAD_Z_191090	NADZ191090	BL	PL,MHR	(Astoria x KWS_Siskin) x Informer	2023	2B	62.22	10.75
262	NAD_Z_19110	NADZ19110	BL	PL,MHR	Ohio x Kobra Plus	2023	2B	60.59	10.16
263	NAD_Z_19377	NADZ19377	BL	PL,MHR	Alexander x Attraktion	2023	2B	62.32	9.22
264	NAD_Z_19565	NADZ19565	BL	PL,MHR	(SY11DE11032 x Manitou) x Attraktion	2023	1B	61.12	10.99
265	NAD_Z_19581	NADZ19581	BL	PL,MHR	WB 511B06 x Tobak	2023	2B	60.25	12.07
266	NAD_Z_19628	NADZ19628	BL	PL,MHR	Moskovskaya 40 x Elixer	2023	2B	61.93	9.86
267	NAD_Z_19647	NADZ19647	BL	PL,MHR	Desamo x Gustav	2023	2B	60.59	10.8
268	NAD_Z_19649	NADZ19649	BL	PL,MHR	Desamo x Gustav	2023	2B	61.36	10.36
269	NAD_Z_19796	NADZ19796	BL	PL,MHR	STH 1138 x 3065	2023	1B	60.45	12.4
270	POB 0122	POB0122	BL	PL,MHR	SX05213 X POB 03609	2023	1B	61.05	12.13
271	POB 0222	POB0222	BL	PL,MHR	ROTAX x KOHELIA	2023	1B	61.69	11.08
272	POB 0322	POB0322	BL	PL,MHR	FAKIR x ROTAX	2023	1B	61.37	10.53
273	POB 0422	POB0422	BL	PL,MHR	POB 61409 x D 3159	2023	1B	61.15	10.75
274	POB 0522	POB0522	BL	PL,MHR	PX 06113 x NAD 11100	2023	1B	61.11	11.28
275	POB 0622	POB0622	BL	PL,MHR	POB 04109 x PATRAS	2023	1B	61.02	10.51
276	POB 0722	POB0722	BL	PL,MHR	GOLEM x PLATIN	2023	1B	62.87	9.61
277	POB 0822	POB0822	BL	PL,MHR	NAD 11070 x POB 77907	2023	1B	62.29	9.62
278	POB 0922	POB0922	BL	PL,MHR	POB 61409 x D 3159	2023	1B	61.32	10.93
279	POB 1022	POB1022	BL	PL,MHR	PX 06113 x NAD 11100	2023	1B	62.01	10.4
280	SMH 497	SMH497	BL	PL, SMH	(DCH 3951/08 x Patras) x Pengar	2023	1B	60.77	10.91
281	SMH 520	SMH520	BL	PL, SMH	(DCH 3951/08 x Linus) x Pengar	2023	1B	61.94	10.16
282	SMH 521	SMH521	BL	PL, SMH	(DCH 3951/08 x Linus) x Pengar	2023	1B	61.2	10.19
283	SMH 524	SMH524	BL	PL, SMH	(DCH 3951/08 x Sailor) x Artist	2023	1B	62.28	9.24
284	SMH 530	SMH530	BL	PL, SMH	(SMH 8000 x Tacitus ) x Linus	2023	1B	61.13	10.51
285	SMH 533	SMH533	BL	PL, SMH	(SMH 8000 x Tacitus ) x Linus	2023	1B	61.4	10.42
286	SMH 553	SMH553	BL	PL, SMH	(SMH 8587 x Arkadia) x Lavantus	2023	1B	61.43	11.02
287	SMH 574	SMH574	BL	PL, SMH	(Arkadia x Sailor) x DD 100/09	2023	1B	60.5	11.87
288	SMH 575	SMH575	BL	PL, SMH	(Arkadia x Sailor) x DD 100/09	2023	1B	60.6	12.09
289	SMH 576	SMH576	BL	PL, SMH	(Arkadia x Sailor) x DD 100/09	2023	1B	60.1	12.33
290	SMH 577	SMH577	BL	PL, SMH	(Arkadia x Sailor) x DD 100/09	2023	1B	60.29	12.11
291	SMH 578	SMH578	BL	PL, SMH	„	2023	1B	60.06	12.48
292	SMH 592	SMH592	BL	PL, SMH	(Finezja x CM 1050) x Patras	2023	2B	62.36	10.08
293	SMH 633	SMH633	BL	PL, SMH	Belissa x Linus	2023	1B	61.71	11.11
294	SMH 643	SMH643	BL	PL, SMH	SMH 213 x Tacitus	2023	1B	62.2	10.56
295	SMH 644	SMH644	BL	PL, SMH	SMH 213 x Tacitus	2023	1B	62.64	10.58
296	SMH 652	SMH652	BL	PL, SMH	SMH 213 x Artist	2023	1B	60.63	12.36
297	SMH 710	SMH710	BL	PL, SMH	Brons x NAD 10080	2023	1B	53.23	8.28
298	SMH 733	SMH733	BL	PL, SMH	Opal x Belissa	2023	1B	61.22	10.27
299	SMH 754	SMH754	BL	PL, SMH	Zeppelin x Sailor	2023	1B	61.34	11.08
300	SMH 761	SMH761	BL	PL, SMH	(STH 3505C x Cubus) x LAD 252/04	2023	1B	63.3	8.59
301	SMH 786	SMH786	BL	PL, SMH	(SMH 8735 x Linus) x Ozon	2023	1B	61.69	10.14
302	SMH 796	SMH796	BL	PL, SMH	(Premio x Ozon) x Zeppelin	2023	1B	60.34	11.89
303	SMH 797	SMH797	BL	PL, SMH	(Zeppelin x Ozon) x RGT Reform	2023	1B	61.12	11.7
304	SMH 798	SMH798	BL	PL, SMH	(Zeppelin x Ozon) x RGT Reform	2023	1B	61.04	11.39
305	SMH 804	SMH804	BL	PL, SMH	RGT Reform x DD 552/11	2023	1B	60.98	11.76
306	SMH 816	SMH816	BL	PL, SMH	SMH 213 x Tobak	2023	1B	61.27	9.59
307	SMH 820	SMH820	BL	PL, SMH	SMH 213 x DM 3927	2023	1B	61.69	10.1
308	SMH 825	SMH825	BL	PL, SMH	RGT Kilimanjaro x Rotax	2023	1B	60.59	12.75
309	SMH 829	SMH829	BL	PL, SMH	(Franz x STH 3010) x Rotax	2023	1B	61.62	11.04
310	SMH 839	SMH839	BL	PL, SMH	(SMH 213 x Nandez) x Fakir	2023	1B	61.64	10.64
311	SMH 840	SMH840	BL	PL, SMH	(SMH 213 x Nandez) x Fakir	2023	1B	61.97	10.51
312	STH 0244L1	STH0244L1	BL	PL,STH	STH 7814 x Mirek	2023	2B	62.08	9.88
313	STH 0244L2	STH0244L2	BL	PL,STH	STH 7814 x Mirek	2023	2B	61.8	10.67
314	STH 0307	STH0307	BL	PL,STH	Dolores x STH 0710	2023	1B	60.08	13.08
315	STH 2008	STH2008	BL	PL,STH	DC 6594-5/9 x Tobak	2023	2B	61.69	9.09
316	STH 2009	STH2009	BL	PL,STH	DC 6594-5/9 x Tobak	2023	2B	60.46	9.43
317	STH 2010	STH2010	BL	PL,STH	Elektra x Euforia	2023	1B	60.81	11.63
318	STHD 0411	STHD0411	BL	PL,STH	Rivero x STH 1335	2023	1B	60.36	11.33
319	STHD 0424	STHD0424	BL	PL,STH	Euforia x Malibu	2023	1B	60.67	11.68
320	STHD 0430	STHD0430	BL	PL,STH	Artist x Plejada	2023	1B	61.27	11.3
321	STHD 0441	STHD0441	BL	PL,STH	Artist x RGT Riff	2023	1B	61.22	10.27
322	STHD 0549	STHD0549	BL	PL,STH	Pionier x STH 1335	2023	1B	61.53	10.73
323	STHD 1121	STHD1121	BL	PL,STH	RGT Provision x Impresja	2023	1B	62.1	10.76
324	STHD 1126	STHD1126	BL	PL,STH	RGT Provision x Fenomen	2023	2B	60.63	11.22
325	STHD 1438	STHD1438	BL	PL,STH	SY Orofino x Fenomen	2023	2B	61.25	10.3
326	STHD 1447	STHD1447	BL	PL,STH	Kilimanjaro x LG Keramik	2023	1B	60.59	10.99
327	STHD 1461	STHD1461	BL	PL,STH	RGT Specialist x Symetria	2023	2B	61.64	10.56
328	STHD 1464	STHD1464	BL	PL,STH	STH 3026 x Symetria	2023	2B	60.08	11.3
329	STHD 1468	STHD1468	BL	PL,STH	LG Initial x SU Mendoza	2023	1B	60.85	10.88
330	STHD 1471	STHD1471	BL	PL,STH	STH 1925 x Euforia	2023	2B	62.27	11.08
331	STHD 1472	STHD1472	BL	PL,STH	STH 1925 x Euforia	2023	2B	62.77	9.18
332	STHD 1474	STHD1474	BL	PL,STH	STH 1925 x Euforia	2023	2B	61.51	9.66
333	STHD 1475	STHD1475	BL	PL,STH	STH 1134 x Formacja	2023	2B	60.13	11
334	STHD 1476	STHD1476	BL	PL,STH	STH 1345 x Plejada	2023	2B	62.13	8.36
335	STHD 1477	STHD1477	BL	PL,STH	STH 1345 x KWS Talent	2023	2B	61.87	9.4
336	STHD 1479	STHD1479	BL	PL,STH	SU Mendoza x Venecja	2023	1B	61.55	11.33
337	STHD 2001	STHD2001	BL	PL,STH	LG Initial x SU Mendoza	2023	2B	60.6	11.89
338	STHD 2002	STHD2002	BL	PL,STH	RGT Kilimanjaro x Rotax	2023	1B	61.72	11.04
339	STHD 2003	STHD2003	BL	PL,STH	STH 3033 x LG Keramik	2023	2B	61.44	10.97
340	STHD 2004	STHD2004	BL	PL,STH	STH 3033 x Symetria	2023	2B	61.64	9.9
341	STHD 2005	STHD2005	BL	PL,STH	LG Initial x Formacja	2023	2B	60.8	12.29
342	STHD 2006	STHD2006	BL	PL,STH	RGT Provision x LG Keramik	2023	1B	62.46	10.32
343	STHD 2007	STHD2007	BL	PL,STH	Formacja x Symetria	2023	2B	61.62	10.29

## Sheet: Table S2
Table S2. Markers associated with GPC in elite breeding lines. Alternative genomic localizations and sequences. Kbp, smh, and sth correspond to Kobierzyce, Smolice and Strzelce experimental stations.
Trait	MTA	SNP marker	Mapping						P-value	Marker sequence	R2 [%]	maf	effect	Method	P-values
			IWGSC v2.1	position [Mbp]	Renan v2.1	position [Mbp]	IWGSC v1.0	position [Mbp]							kbp	smh	sth
GPC_2022	QGpc.rut.2A.1	1064413	2A	0.930811	2A	113.329	2A	0.866175	8.3085e-05	TGCAGCTGGAGGCATCATCAGTTGGCTAGCACGCCCTCATCTCTCTCTTGTTCCCAGAGTATGTGTTTT	8.21127	0.105882	-0.673015	GLM	0.0018	0.0004	0.027
GPC_2022	QGpc.rut.2A.2	1090321	2A	11.5909			2A	9.01704	0.000246697	TGCAGCTAGTGTGTTGTGTGTGGATGAGAGAGGCTCCCAACAGTGAACGTACGTGTCAACAGACCCGAG	7.07908	0.444118	0.448618	GLM	0.017	0.0006	0.0187
GPC_2022	QGpc.rut.2A.3	3961191	2A	18.1698	2D	18.0908	2A	15.0999	9.72508e-05	TGCAGCGATGAACAGGATGGCCAGCATCATGCCGAGATCGGAAGAGCGGTTCAGCAGGAATGCCGAGAC	8.04609	0.423529	0.572105	GLM	0.0005	0.0042	0.0091
GPC_2022	QGpc.rut.2A.3	7354314	2A	21.2667	2D	22.1539	2A	18.1571	0.000203022	TGCAGCGGTCGCCGCCGGTGAGCCAGAGGAGGACCGAGATCGGAAGAGCGGTTCAGCAGGAATGCCGAG	7.2801	0.479412	0.375942	GLM	0.0012	0.0001*	0.2126
GPC_2022	QGpc.rut.2D	1090962	2D	16.6152	2D	21.9827	Un	264.217	0.000142663	TGCAGCATGGCATGTGCCCTCTCTACGGCTGCGTGTTCCTTGCTTTGCATCGCCCGAGATCGGAAGAGC	7.646	0.344118	0.280818	GLM	0.1078	0.0001*	0.005
GPC_2023	QGpc.rut.2D	4990459	2D	16.6152	2D	21.9827	Un	264.217	1.20017e-05	TGCAGCATGGCATGTGCCCTCTCTACGGCTGCGTGTTCCTTGCTTTGCATCGCCCGAGATCGGAAGAGC	10.2424	0.0172414	1.61962	GLM,FarmCPU	0.001	0.0009	0.0001*
GPC_2022	QGpc.rut.3A	13880651	3A	10.5041	3A	7.80516	3A	10.3469	0.000109041	TGCAGGACCGAAAACTCGCTCCCGTGCTGCTTCCGCAGCTGCACCGAGATCGGAAGAGCGGTTCAGCAG	7.92633	0.0882353	-0.648308	GLM	0.0174	0.0166	0.0001*
GPC_2022	QGpc.rut.3B	4004943	3B	23.1898	3B	23.1984	3B	17.6749	0.000107298	TGCAGTGCGTGGTGCGAGGGGCGGGGACGGACTAGCCGAGATCGGAAGAGCGGTTCAGCAGGAATGCCG	7.94317	0.308824	0.297477	GLM	0.0001*	0.0152	0.0075
GPC_2022	QGpc.rut.5B.1	16662440	5B	334.784			5B	331.654	0.000149	TGCAGAACCTCGTGCTCTCTGCTTTCAACCTTTCGTATAACAAGCTCAATGGACCTCTGCCTCTCTTCT	7.6008	0.129412	0.37641	GLM	0.3079	0.0006	0.0001*
GPC_2022	QGpc.rut.5B.2	1058250	5B	359.794	5B	365.782	5B	356.684	0.000330277	TGCAGTTGAAGAAGCTGCATACAAATGTGACACATATGAGAGGAACTGTGCAGTTACAACCGAGATCGG	6.77949	0.108824	0.389516	GLM	0.2295	0.0015	0.0005
GPC_2022	QGpc.rut.5B.3	3935268	5B	426.213			6A	423.349	0.000264818	TGCAGAAGATGTTCGAGGACCAGCTCAAGGCCAGCTGCAACGGCGCGCCGAGATCGGAAGAGCGGTTCA	7.00614	0.152941	0.383016	GLM	0.0823	0.0003*	0.0075
GPC_2022	QGpc.rut.5B.4	1385698	5B	534.34	2B	20.2838	5B	531.217	0.000335614	TGCAGCTGATGCTCACCAGGCCCATGGTCGGCGCCGCAGAGAAGTTCAACCGAGATCGGAAGAGCGGTT	6.76308	0.0764706	0.493309	GLM	0.0003*	0.0139	0.0266
GPC_2022	QGpc.rut.6A	1116192	6A	5.89335			6A	4.66612	0.000112386	TGCAGTGTTGCATGAGGCAGCAAAGTCGTGTGATGCGACAAGCGCATGGACCGCAAAGTGAACCGAGAT	7.89474	0.191176	0.36275	GLM	0.0027	0.0017	0.0086
GPC_2022	QGpc.rut.7B	1080641	7B	68.651			7B	65.661	0.000105811	TGCAGCTAGCATTTGCAGAAATTTAGCACAAATCAAGAATACAGCTAGCTAATCCTGCGATTCCAACCA	7.95777	0.0676471	0.593696	GLM	0.0122	0.0013	0.0026

## Sheet: Table S3
Table S3. Markers associated with GSC in elite breeding lines. Alternative genomic localizations and sequences. Kbp, smh, and sth correspond to Kobierzyce, Smolice and Strzelce experimental stations.
Trait	MTA	SNP marker	Mapping						P-value	Marker sequence	R2 [%]	MAF	effect	Method	P-values
			IWGSC v2.1	position [Mbp]	Renan v2.1	position [Mbp]	IWGSC v1.0	position [Mbp]							kbp	smh	sth
GSC_2022	QGsc.rut.1B.1	1003475	1B	17.4949	1B	19.7195	1B	16.6671	0.000182868	TGCAGGCCACGGTGCTGCTCTTCGCGGTGGCCGCGGAGGGGATGTACCCGAGATCGGAAGAGCGGTTCA	8.57937	0.414706	-0.234186	GLM	0.2041	0.0012	0.0011
GSC_2022	QGsc.rut.1B.2	995325	1B	28.9052	1B	28.4999	1B	27.0792	0.000150397	TGCAGAGAGAAGCACGCAGCAGGGGTGGGGCGCCTAGGAGGGGCTGCACGCGGTGGCGCCGCCCGCGCT	8.81489	0.0941176	-0.434194	GLM	0.0005*	0.0705	0.0011
GSC_2023	QGsc.rut.1B.3	7352878	1B	644.832	7A	645.931	1B	637.602	2.4266e-05	TGCAGTAAGCAAAACGGAAGCGAGGTGAGCAAACCGTCGAACTGATGGCAGGCACTAAACCGAGATCGG	10.8596	0.229885	-0.877597	GLM, MLM, CMLM	0.0134	0.1129	0.0013
GSC_2023	QGsc.rut.1B.4	5324459	1B	685.622	1B	687.355	1B	677.093	2.71124e-05	TGCAGGACGTGACCCCAGACACATCACTAAAAGACCCAGAGGAGGCCATCTTCCGAGATCGGAAGAGCG	10.7241	0.37069	-0.390165	GLM, MLM, CMLM	0.0018	0.0004*	0.0009
GSC_2022	QGsc.rut.2A.1	1111810	2A	49.9235	2A	54.7835	2A	45.1895	0.00079412	TGCAGATCTGAACATAGACATCCCCAAAGGAAAACCGCAAGAAGGGGGCTTTCTTACCGAGATCGGAAG	6.83873	0.208824	-0.259291	GLM	0.0044	0.0561	0.0063
GSC_2022	QGsc.rut.2A.2	2295049	2A	714.025	2A	714.224	2A	710.261	0.000543106	TGCAGTTTCAGCTCAGCGACGTCGACGGTCCTCACCTCACGATCAACCGAGCCCGAGATCGGAAGAGCG	7.28407	0.235294	-0.230896	GLM	0.0189	0.0453	0.0015
GSC_2022	QGsc.rut.2A.3	1020787	2A	774.947	7B	738.64	2A	773.577	0.00078768	TGCAGGTGGAGTTGTGGATGGGGATGGTGTTGGAGCGGGTTGGATCTGTGATGGCGCTCGGACCAGCGG	6.84823	0.435294	-0.204159	GLM	0.0026	0.0639	0.007
GSC_2022	QGsc.rut.2B	4409125	2B	694.098	2A	713.704	2B	686.058	4.67311e-05	TGCAGCGTGTAGATGCACGGGAGGAGGGCGCGGACCTGGCTGGGCGTGCCCCCGAGGAGTTCCGAGATC	10.2407	0.447059	-0.244564	GLM	0.007	0.0007*	0.0038
GSC_2022	QGsc.rut.2D	6046579	2D	556.78	2D	569.034	2D	553.894	0.00028441	TGCAGAATGGAGGAGGCCGCGGCGGGAAGCAGCAGCACGGCTTCCGAGATCGGAAGAGCGGTTCAGCAG	8.05047	0.252941	-0.404517	GLM	0.0672	0.0012	0.0064
GSC_2022	QGsc.rut.3A.1	1093535	3A	65.1584	3A	63.1298	3A	64.7774	0.000764686	TGCAGAAACGTCGGTCCTGAGGGCGGCCGCAGTAGCGGGCACCACCACACCGACGAACACGCGAGCGAG	6.88284	0.0676471	-0.425231	GLM	0.0163	0.0009	0.0746
GSC_2022	QGsc.rut.3A.2	2276155	3A	107.765	3A	105.159	3A	107.403	0.000791839	TGCAGTTACAAGGAGAAACAAGTCAGAAGAGCCACACGACATTGCAGTAGAAAAGAGACTGCTCGAGGA	6.84208	0.0676471	-0.39031	GLM	0.0708	0.0105	0.0045
GSC_2023	QGsc.rut.3B	7353108	3B	105.148	3B	104.696	3B	93.3615	0.000208643	TGCAGTGCCTCAATGATCAGATGGGGGAAGACGACGTCAGCCTGGTGGCAATGAGCACCAGCGACGGCC	8.27639	0.235632	-0.778591	GLM, MLM, CMLM	0.049	0.2869	0.0146
GSC_2022	QGsc.rut.3D.1	3025553	3D	8.83289	3D	9.4082	3D	8.85104	0.000186528	TGCAGTAGCGGTGTGTAAGAATAAAGTTAAAATGAATGGCCGAGATCGGAAGAGCGGTTCAGCAGGAAT	8.55554	0.214706	0.34502	GLM	0.1752	0.0012	0.0011
GSC_2023	QGsc.rut.3D.2	1708238	3D	107.541	3D	110.033	3D	107.045	2.54931e-05	TGCAGAGGCTGGAGGTGCTGCTGCGGGAGCTGCGGTACGAGCGGGGCTTCGCGTTCGTGCAGGACGCGT	10.7993	0.227011	-0.829312	GLM, MLM, CMLM	0.0077	0.0976	0.0017
GSC_2023	QGsc.rut.3D.3	1005873	3D	596.216	3D	602.282	3D	593.216	7.24959e-06	TGCAGGAACTTCTGGATCGGGAAGTTGATGGCGTACGCGAAGATCTGAGGGATAAGGCCGTACACGAAG	10.7993	0.103448	-0.738473	MLM, CMLM	0.011	0.1412	0.0012
GSC_2023	QGsc.rut.3D.3	6041764	3D	600.352	3B	826.964	3D	597.097	1.35278e-05	TGCAGGCTGACCCTGGAGTCGCCTCTGGTATGCAGCAGCTCCCTGTCCGAGATCGGAAGAGCGGTTCAG	11.5774	0.232759	-0.869744	GLM	0.0058	0.0589	0.0004*
GSC_2023	QGsc.rut.3D.4	7353553	3D	613.065	3D	617.367	3D	608.951	0.000221018	TGCAGCTCGGCACCGTGCGGACGGTGGTGGTGTCATCGGCTGAGGCGGCGCGCGAGGTGATGAAGACGC	8.20855	0.163793	-0.814666	GLM, MLM, CMLM	0.0224	0.2403	0.0002*
GSC_2023	QGsc.rut.3D.4	7352096	3D	617.145	3D	621.319	3D	613.058	0.000115038	TGCAGGTTGGCGCCGCGCTGCGGGGTCACGGCGGCCAGCGGCCG	8.98149	0.232759	-0.777036	GLM, MLM, CMLM	0.1867	0.7927	0.2113
GSC_2022	QGsc.rut.3D.4	3934819	3D	614.692	3D	621.815	3D	614.692	0.000104571	TGCAGGCTCTGCTGGCGCACCTTTGGCGGGCAGTGTGCCGAGATCGGAAGAGCGGTTCAGCAGGAATGC	9.25501	0.276471	-0.421685	GLM	0.0118	0.0044	0.002
GSC_2023	QGsc.rut.4A.1	2258782	4A	650.577	4A	678.647	4A	649.886	0.00030224	TGCAGACACCCGTCCAGCCATCGAGCTAGCCCGCACGGCCGCAGGCCGTAGCCTGCATAAAAAAGCCGC	7.84142	0.353448	-0.327564	GLM	0.1194	0.7998	0.0553
GSC_2023	QGsc.rut.4A.2	2256486	4A	695.36	4A	694.562	4A	692.758	0.000263704	TGCAGCAAACGTGTAGCGTTTTACAATGCTTGTCGAGACATGGAGCTAACTTAATTGTACTGTACACCA	8.00114	0.416667	-0.324956	GLM, MLM, CMLM	0.0033	0.0119	0.0317
GSC_2023	QGsc.rut.5A.1	1204378	5A	7.44673	5A	7.66204	5A	6.29038	0.000163585	TGCAGGTAGTGCTGGGCTGCTTCAAGAGCCATCTATGGCGTCCACAACTGACCAGGAAGCTAGCGAGGC	8.56359	0.103448	-0.519163	GLM, MLM, CMLM	0.6304	0.1886	0.0257
GSC_2022	QGsc.rut.5A.2	1042028	5A	383.659	5A	383.792	5A	383.465	0.000777714	TGCAGAATCTCGTGCTCTCTGCTTTCAACCTGTCGTATAACAAGCTCAGTGGACCTCTGCCTCTCTTCT	6.8631	0.0588235	-0.579557	GLM	0.9804	0.0337	0.3049
GSC_2023	QGsc.rut.5A.3	1230187	5A	473.498	5A	471.513	5A	473.01	3.71015e-05	TGCAGCGCGGAGACGAAGGCGGAGGACGGCGGCGAGGGCGAGCCGAGGTAGGGCGAGACGGGGCTCAGC	10.3423	0.232759	0.653865	GLM	0.0624	0.1637	0.0122
GSC_2023	QGsc.rut.5A.4	1059886	5A	569.653	5A	570.71	5A	567.703	0.000193457	TGCAGGAGCACATTAAGCACATAGATTTCTTGGGAAAGGGACAGCAGGCAATCGTTACTGGAGACTAAA	8.36545	0.0862069	-0.658045	GLM, MLM, CMLM	0.0227	0.4943	0.0052
GSC_2022	QGsc.rut.5B.1	4404350	5B	40.5863	5B	45.3934	5B	39.5433	0.000109639	TGCAGATGTGGGTGGCGTTGACGCTGACAAAACCGAGATCGGAAGAGCGGTTCAGCAGGAATGCCGAGA	9.19752	0.394118	-0.234299	GLM	0.0262	0.6739	0.9124
GSC_2023	QGsc.rut.5B.2	1093385	5B	55.1621	5B	60.2277	5B	54.0791	0.000133352	TGCAGCACACCCACTTGCAGTTCAGTCGGCGGGAGGGTTGAGGGCCACCAAGAGGCAGACGGCGAGCCA	8.80581	0.158046	-0.416657	GLM	0.0606	0.0842	0.0006*
GSC_2023	QGsc.rut.5B.2	1093353	5B	55.1621	5B	394.835	5D	332.503	0.000194812	TGCAGGGCGAACTCGTTGTGGTATACGGCGACGAGCACGGCGGCGAGGAGCGCGAGGGGAAGCAGGAGG	8.50333	0.429412	-0.229126	GLM	0.405	0.101	0.0457
GSC_2023	QGsc.rut.5B.2	1104944	5B	55.276	5B	60.341	5B	54.1938	0.000192945	TGCAGTCTTTATAGCATCACGGAATTGGAAGGGAAGCATCACCTGGTCATCGTCCTCGTCCTCCTCGGC	8.36858	0.155172	-0.403195	GLM	0.1239	0.0684	0.0013
GSC_2022	QGsc.rut.5B.3	4261927	5B	333.256	5B	340.254	5B	330.119	0.000525416	TGCAGAAGGAAATTGACTCTTCTTCCGCCTCCGAGATCGGAAGAGCGGTTCAGCAGGAATGCCGAGACC	7.32305	0.114706	-0.318136	GLM	0.1582	0.0128	0.0162
GSC_2023	QGsc.rut.5B.4	1110565	5B	574.244	5B	566.565	5B	571.025	0.000303785	TGCAGATTACAGAAATTCCACACCGCGACGGAACGGAGACGGTCCCGTGGGCCATGCCGCCGCTGCGTG	7.83546	0.341954	-0.322226	GLM, MLM, CMLM	0.0007*	0.0292	0.0009
GSC_2023	QGsc.rut.6D	1066660	6D	477.948	6D	476.264	6D	456.498	0.000258754	TGCAGCTCATCCATCGCCAGCTCTGTATGAATGAAACACATCAAAGATGAGGTAAGAGGTCATCTTTGC	8.02337	0.186782	0.75323	GLM, MLM, CMLM	0.8046	0.7274	0.7522
GSC_2022	QGsc.rut.7A.1	3946469	7A	54.6486	7A	53.845	7A	51.7959	0.000719137	TGCAGCGAGAGAGATGTCGCCAGGTTGGCCGAGATCGGAAGAGCGGTTCAGCAGGAATGCCGAGACCGA	6.95463	0.191176	0.325349	GLM	0.2417	0.7348	0.3146
GSC_2023	QGsc.rut.7A.2	1127783	7A	116.146	7A	114.544	7A	112.44	0.000156845	TGCAGCGTTCACCCGCGTGCTGGTCGGCATCACCAACCCGACGTAGTAGTACCCCCTCGCCCTGGGCGC	8.6134	0.0574713	-0.787821	GLM, MLM, CMLM	0.9206	0.5064	0.9676
GSC_2023	QGsc.rut.7A.2	1280335	7A	117.709	7A	116.072	7A	114.02	1.80339e-08	TGCAGCATGTGGCGCTGGTGGCACGAACAATGTTAATGGTGCTAATGCTGGCGCTGGTGGCACGAACAA	20.1561	0.0201149	-1.70282	GLM, MLM. CMLM	0.576163	0.426479	0.297146
GSC_2023	QGsc.rut.7A.2	980786	7A	118.995	7A	117.462	7A	115.314	3.61405e-07	TGCAGCATGAAGCATGTGTAGTCGTGCGCAGTGGAAATAGCATGTACTGTGAATCTGTGATACACTTTG	16.1718	0.0258621	-1.38378	GLM	0.602623	0.705701	0.434182
GSC_2023	QGsc.rut.7A.3	1673902	7A	615.719	7A	615.602	7A	612.023	0.000184913	TGCAGTCAGAAACCAATGCATCTGCTCAGACCCTGGTGTCGTCCCTTCTTATGTTCTCCTCATATTGAC	8.41875	0.227011	-0.693644	GLM, CMLM	0.0313	0.1104	0.0058
GSC_2023	QGsc.rut.7A.4	4909952	7A	698.725	7A	699.214	7A	694.022	7.89681e-06	TGCAGCGCGAGGCGATGGAAGGCCCTCTTGACCTCGCCCCTGGTGGCCCCCG	12.2444	0.066092	-0.911609	GLM, MLM, CMLM	0.5994	0.1375	0.0253
GSC_2023	QGsc.rut.7B.1	2276168	7B	8.58176	7B	7.89256	7B	7.90116	0.000308212	TGCAGTTCGATACTTCAATCTCGCCGCCATCGAAAGCGTAGTCCCAAGATTCTTAAATCTCCTGCCACA	7.81854	0.373563	0.287514	GLM, MLM, CMLM	0.0077	0.0008	0.0731
GSC_2023	QGsc.rut.7B.2	1156436	7B	9.04015	7D	54.5586	7B	8.36412	0.000222012	TGCAGACGGCGCCTGCTCGGACGCGGTCCAAGAGGGAGGTGAGGTGGTGGAGGACCAGGAGCAGGAGAT	8.20328	0.396552	0.310161	GLM	0.0338	0.0002*	0.0181
GSC_2023	QGsc.rut.7B.3	1067031	7B	470.706	7B	460.926	7B	465.932	1.2511e-05	TGCAGCCTCAGACGTGGACAAGCCTGCACGCGTTATCGCACGTAGGCCAGGCACGTGGATTTGACCGCT	11.6738	0.0517241	-0.987957	GLM, MLM, CMLM	0.8879	0.7262	0.2261
GSC_2023	QGsc.rut.7B.4	3935071	7B	610.781	7A	699.567	7A	694.357	0.000201956	TGCAGCAACCCCGTGTCATGGTCGACGAGCCG	8.31477	0.41092	-0.310622	GLM, MLM, CMLM	0.0105	0.0037	0.0054

## Sheet: Table S4
Table S4. Markers associated with GFAC in elite breeding lines. Alternative genomic localizations and sequences. Kbp, smh, and sth correspond to Kobierzyce, Smolice and Strzelce experimental stations.
MTA	SNP marker	Mapping						P-value	Marker sequence	R2 [%]	MAF	effect	Method
		IWGSC v2.1	position [Mbp]	Renan v2.1	position [Mbp]	IWGSC v1.0	position [Mbp]
QGfac.rut.1B.1	4989859	1B	468.86	5B	355.689	1B	462.987	1.51577e-05	TGCAGTACTACGCCTGCGCGCACGTCACAGTGACCACAGCCGAGCGCCCGTGCTGCCAGACGGACTATC	11.8829	0.292899	-14.2781	GLM
QGfac.rut.1B.2	1023929	1B	481.047	1B	482.741	1B	474.848	0.000152819	TGCAGTGGCGGCCTTCACCATTGTCAAGCCCTGAGGTGCACGCTCGTCTCTTTGTCCGAGATCGGAAGA	8.49308	0.207101	13.4753	GLM
QGfac.rut.1B.3	996356	1B	491.08	1B	493.999	1B	484.924	0.000700449	TGCAGGTTGAACATCGCCATGTCTCTGCACTGCGCCTGCTCATGCATCCCTCTCCAGAATCTCTTGCGC	7.59874	0.168639	9.53655	GLM
QGfac.rut.1B.3	1063426	1B	495.339	1B	498.279	1B	489.208	0.000367804	TGCAGTAGAGCTTTGTATCATTGTATTCGGACCGAACAGAGAAATTTCTCAATTTATCATGCTTCCAGG	8.36308	0.186391	9.72483	GLM
QGfac.rut.1D.1	985475	1D	20.5098	1D	18.7462	1D	18.9692	0.000338642	TGCAGGTTTGCTGCACCGCCTCAACGAATACGACCAATAAGCGACAAAATTCTGGAATCCGACATCGTC	7.28971	0.494083	7.89163	GLM
QGfac.rut.1D.2	1043337	1D	367.965	1B	498.32	1D	365.728	0.00107054	TGCAGCAGAAAAGCATACGTCCTACCAAAACCAAGCAAATCAAAATAGCCAATTATCTACATCCTCCCG	6.93598	0.130178	14.4004	GLM
QGfac.rut.1D.3	1128816	1D	422.952	1D	418.88	1D	420.567	0.00105807	TGCAGGCTCTGGAAAAACCACTACGTGTACCAAATACGCGCATTATCATCAGCGCAAGGGATTCAAACC	6.32219	0.112426	11.3337	GLM
QGfac.rut.2B.1	7940434	2B	31.5107	2B	166.966	2B	28.4661	0.0010577	TGCAGAGGCCCATCGAGCAAGGAGGAAAGGCGGGCACCCCGATGTAGGCGTTCCGAGATCGGAAGAGCG	6.29573	0.337278	7.08928	GLM
QGfac.rut.2B.2	1021699	2B	111.514	2B	112.726	2B	103.905	0.00101082	TGCAGTCTGGGACCGCCTTGGCAAGATGACAGGGAGCATGCAAAGGTGGGCTCAGGAGGTATTTAGATC	6.29923	0.156805	10.4317	GLM
QGfac.rut.2B.3	1201965	2B	516.697	2B	514.633	2B	508.657	0.00091149	TGCAGAAAGTGGGTTCCATGGCTTACAAATTTCAGCTTCCTGAAACTAGGAAAGATTCATCCGAGATCG	7.20746	0.210059	9.02836	GLM
QGfac.rut.2D.1	1019419	2D	35.8201	2D	43.6685	2D	33.5642	0.000132059	TGCAGGAAGACTAAACAAGCACATAATAACATCACTGGAACATGGAGAGCTCCGAGATCGGAAGAGCGG	9.14255	0.153846	-12.2187	GLM
QGfac.rut.2D.2	2242065	2D	496.819	2D	509.424	2D	494.655	0.000184442	TGCAGATAGTGTTCGAGATGATATCGATCGGAACCCTGCTGGCCTTCTACCTGGTGGCCAACGCGCTCA	8.6967	0.183432	15.0435	GLM
QGfac.rut.3A	1069217	3A	0.94606	3A	1.53245	3A	0.216875	0.000758429	TGCAGACTGATCTGGACTGCATGCATGTGCATATCTATCGGCCCTGCCACTATCTGGATTTCTTGACAG	6.97104	0.378698	-7.16194	GLM
QGfac.rut.3B.1	5005709	3B	2.47041	3B	2.487	3B	2.33617	0.000950329	TGCAGCGGTAGCAAGATGGAGCGCAAGGACGTGGAGAAGAACCGAGATCGGAAGAGCGGTTCAGCAGGA	6.68714	0.387574	-7.1629	GLM
QGfac.rut.3B.2	1081766	3B	256.071	6B	338.699	3B	244.663	3.9735e-05	TGCAGCTTCATCCTGGAGTTCGTGGCGTGGTGTCATGGAGGGCTCGCCGTACCAAGTGGTGCCGTCCCC	10.1566	0.286982	-14.4037	GLM
QGfac.rut.3B.3	1101184	3B	837.176	3B	841.751	3B	817.451	0.000292355	TGCAGGTGAAGGGGTTGTAACTTGTAACCGTCTATAGTCTGAACCTGATAGCCGAGATCGGAAGAGCGG	7.7614	0.402367	8.06748	GLM
QGfac.rut.3D	1109137	3D	40.5675	3D	43.065	3D	40.4891	0.000698614	TGCAGGTTTTGAAGTCCCATCAGGTGAATCTTTGCAGGCGCCAAGGGAGAAGCATGGCAAACCAGACCT	7.07917	0.183432	-8.94215	GLM
QGfac.rut.4A	983765	4A	698.176	4A	697.269	4A	695.494	0.000495582	TGCAGCTGTGTTTGCAGCCGAATAAGAAGCACTTCCAACGTCCAGACGGGATGGAACTTGTCGTAGACC	6.74613	0.266272	-9.01976	GLM
QGfac.rut.5B.1	3941721	5B	634.155	5B	628.66	5B	633.901	0.000991296	TGCAGCTGGTGCCTTGCTTTCGGGCCGCCGCCGCATAAAGAACCACGCCTCAGTGGCAGGCCGAGATCG	6.28786	0.322485	7.63306	GLM
QGfac.rut.5B.2	1266853	5B	697.877	5B	687.917	5B	703.9	0.000976391	TGCAGTCGCACTCGCGCTCGGTCAGCAAGCTCCGTTCCGCGCCTGTGAACGCGTCCATGCGCTCGGGCG	6.77074	0.180473	-8.49851	GLM
QGfac.rut.5D	1139602	5D	122.171	5D	122.624	5D	122.208	0.000481543	TGCAGATGACTCAACCTTGCACGGATCCTTTCTGCTTCTGCATCATCCCTCCGAGATCGGAAGAGCGGT	7.65145	0.414201	-7.22976	GLM
QGfac.rut.6B.1	1250105	6B	18.7593	6B	19.6767	6B	15.7506	0.00104494	TGCAGAGCCATCATCGGCAGGCTGCGCTACTACCTGGCCCTCTTCGGCTCCTCCGGGAAGCTCCTCCGA	6.60403	0.295858	7.90486	GLM
QGfac.rut.6B.2	4992737	6B	245.347	6B	254.731	6B	239.326	0.000927679	TGCAGGAGGCTTCGCGCGAGCACCCAATCTCCCGTGTGTCCACCCATGGGTTCTCGTCATCGCGCCGAG	6.33255	0.310651	-7.5431	GLM
QGfac.rut.6B.3	1009606	6B	313.058	6B	297.23	6B	306.972	0.000862206	TGCAGGAGTCGTTGGCAAGTCACAGCCCATCGCGCGCCGTGGGAGAGGCGCCCCAGGTCGCCGCCCTTT	6.74373	0.47929	-7.12472	GLM
QGfac.rut.6B.4	1001121	6B	323.191	6B	317.104	6B	317.059	0.000233493	TGCAGGTTGAGCCGCCGAGGTTTGCTAACCCGCCTCCGCCGTGGCTGCACCCCGAGTCACACCTCCCTA	7.89175	0.482249	-8.28067	GLM
QGfac.rut.6B.5	2322830	6B	355.99	6B	392.728	6B	351.591	0.000309792	TGCAGCTCCTTCCTCTACGGCGGTGTCGAGCTCTCTGCCCTCCACTCTATGTCCGAGATCGGAAGAGCG	7.57314	0.476331	-7.8723	GLM
QGfac.rut.6B.6	3533239	6B	375.624	6B	370.92	6B	369.032	0.000402497	TGCAGTTTAGGCGGTTTGACTCGGTAGAGGACCACAGACCGAGATCGGAAGAGCGGTTCAGCAGGAATG	7.24925	0.45858	-7.42274	GLM
QGfac.rut.6B.7	1089420	6B	708.258	6B	690.124	6B	699.021	0.000250912	TGCAGCAGGAGGAGGGCACCTACGTCTTCCATGTCGCGAGCAAAACATGGGAACGCGTTGATGACAGTA	8.70868	0.37574	8.32117	GLM
QGfac.rut.6D.1	998928	6D	181.122	6D	176.182	6D	159.518	0.00054639	TGCAGCCGATGAGGTAGAGGAAGACGAGCGAGACGGTGGCGACGACGAGCGCGATGTTGGCCTTGTGCC	6.8687	0.281065	13.9336	GLM
QGfac.rut.6D.2	1016778	6D	418.441	6B	583.22	6D	397.083	0.000676624	TGCAGTCGTCGCGGAACCCCACGCCCAGGGGCTCCAGCTTCAACCACACCGACTTCTACTCCATGGTCG	7.34246	0.269231	13.5203	GLM
QGfac.rut.7A.1	1017632	7A	25.8428	7A	24.4767	7A	24.9236	0.000194315	TGCAGGTCCATACAAAGGATAAAACTCCAACGAGTATACATCGGTGAGACTGGACCTAGTGATTCTTCT	8.6556	0.349112	9.23975	GLM
QGfac.rut.7A.2	1011371	7A	413.041	7A	293.523	7A	290.07	0.000233768	TGCAGCAGTCGCCGTCTTGCCGCTGTGCTGCGCCCCACCTCCATTGCCGCCGCGCCCCGCCTCGCCGCC	8.13421	0.0621302	16.2516	GLM
QGfac.rut.7A.3	1862702	7A	477.537	7A	477.734	7A	473.237	0.000184494	TGCAGATATTGCCACCGAATGCCTGTCTCTCCCTTTCGAGAAAGGAGGAGCAAATCTCCTTGGATGTCC	8.38017	0.0532544	18.5008	GLM
QGfac.rut.7A.4	994119	7A	549.899	7A	550.882	7A	545.935	8.87014e-05	TGCAGGTGCACCCCAGCTCGTACGCGCTGGTGGTCAGCATGGAGAACATCACCCTCAACTGGTACTTCG	9.22224	0.0680473	16.9909	GLM
QGfac.rut.7A.5	1696589	7A	622	4D	355.887	7A	618.117	0.00052179	TGCAGGTACTACTCGACCTGGGGACACGTCGCGACGCTGGCGGAGGAGATAAAGAAGGGCGCCGACTCC	7.10797	0.139053	14.7365	GLM
QGfac.rut.7A.6	3953081	7A	638.928	3A	616.925	7A	634.696	1.85752e-05	TGCAGCTGCATGGCGCCGCCAAGCAGCAACGCTGCATCGACGTAAACACACATGTGAGAGCAAGAGCGC	11.211	0.189349	12.7105	GLM
QGfac.rut.7A.7	994476	7A	656.714	7A	655.961	7A	652.612	0.000171375	TGCAGCAAGGGTTAGGCAAGGCTAAATGCTGACGCTCTATGGAAAAAGTGTTGTCGCCGAGATCGGAAG	8.42423	0.0621302	17.5861	GLM
QGfac.rut.7A.8	1331106	7A	702.769	7A	703.92	7A	697.83	0.000912185	TGCAGCGCCGAAGGCCAGGAAGAGCAGCCAGAAGGCGACGTTGGCGGAGAACATGATGTAGGAGCCCAA	7.07914	0.322485	8.09783	GLM
QGfac.rut.7B.9	985944	7B	755.984	7D	639.667	7B	750.172	0.000863596	TGCAGCTGTCCTGCTGCTGGTTAGTTGCTCAATGCAAAGTGCCCAACTAAGCTACGTAGTATTATCCGA	6.49816	0.210059	8.55562	GLM
QGfac.rut.7D.1	2269456	7D	15.4495	7D	13.2003	7D	14.9225	0.000806679	TGCAGGGGCCACACACGCTTAATTATTGGCTTTGGTTAACATCGACACGGAGAGGCTGGGAAGAGGTTG	6.45229	0.0798817	18.2501	GLM
QGfac.rut.7D.2	1022222	7D	77.668	7A	81.9765	7D	75.9557	0.000196558	TGCAGCAGCAGCCAGTTCACCTTGGCCAGCAGGAGCTGGTCGTCGTTGCAGTAGAAGAGCCGAGATCGG	7.97992	0.464497	10.8114	GLM
QGfac.rut.7D.3	1062859	7D	114.456	7D	114.435	7D	112.402	0.000290973	TGCAGCTGGTCACCAAGATAACCAAGGAGAAGACATCTATTGGAACAGAAAGTTGTTACCATTGCTTAG	7.74814	0.192308	10.8834	GLM
QGfac.rut.7D.4	1236791	7D	633.011	7D	648.258	7D	629.098	5.49003e-05	TGCAGCTAGCTAGCTAGAATTGACGACGCGAACGGCCGAGTGGTGTAGCATTGACGGACGTTGTTGGCA	9.8502	0.115385	14.0226	GLM

## Sheet: Table S5
Table S5. Genes identified in proximity of selected MTAs, and predicted functions.
Trait	Marker	MTA	Chromosome	Position	Gene	Gene position	Distance to marker [Mbp]	Length [bp]	UniProt	Predicted protein	GO terms	GO terms	GO terms	GO terms	GO terms	GO terms
GPC	4990459	QGpc.rut.2D	2D	16615169	TraesCS2D03G0080800	16383381..16385248	2.31788	1868	A0A3B6D5D8	Uncharacterized protein	MF: hydrolase activity, acting on ester bonds
GPC	4990459	QGpc.rut.2D	2D	16615169	TraesCS2D03G0080900	16392295..16392841	2.22874	547	A0A3B6D8H3	Zinc finger GRF-type domain-containing protein	CC: membrane
GPC	4990459	QGpc.rut.2D	2D	16615169	TraesCS2D03G0081200	16453487..16455978	1.61682	2492	A0A3B6D5N5	Cytochrome P450	MF: heme binding	MF: iron ion binding	MF: monooxygenase activity	MF: oxidoreductase activity, acting on paired donors, with incorporation or reduction of molecular oxygen	BP: diterpenoid metabolic process
GPC	4990459	QGpc.rut.2D	2D	16615169	TraesCS2D03G0081400	16556344..16562258	0.58825	5915	A0A3B6D4Y2	P450	CC: membrane	MF: heme binding	MF: iron ion binding	MF: monooxygenase activity	MF: oxidoreductase activity, acting on paired donors, with incorporation or reduction of molecular oxygen	BP: diterpenoid metabolic process
GPC	4990459	QGpc.rut.2D	2D	16615169	TraesCS2D03G0082100	16721196..16722365	-1.06027	1170	A0A3B6D524	Disease resistance protein RPM1
GPC	4990459	QGpc.rut.2D	2D	16615169	TraesCS2D03G0082600	16730880..16734980	-1.15711	4101	A0A3B6D5E4	NB-ARC domain-containing protein	MF: ADP binding	BP: defense response	BP: response to other organism
GPC	4990459	QGpc.rut.2D	2D	16615169	TraesCS2D03G0082700	16736514..16737422	-1.21345	909	A0A1D5UXQ8	Uncharacterized protein
GPC	4990459	QGpc.rut.2D	2D	16615169	TraesCS2D03G0082800	16862732..16863775	-2.47563	1044	A0A3B6D5N9	Xyloglucan endotransglucosylase/hydrolase	CC: apoplast	MF: hydrolase activity, hydrolyzing O-glycosyl compounds	MF: xyloglucan:xyloglucosyl transferase activity	BP: cell wall organization	BP: glucan metabolic process
GSC	1280335/980786	QGsc.rut.7A	7A	117708943	TraesCS7A03G0373500	117486598..117487224	2.22345	627	A0A3B6RF03	CASP-like protein	CC: membrane	CC: plasma membrane
GSC	1280335/980786	QGsc.rut.7A	7A	117708943	TraesCS7A03G0373600	117708162..117710495	0.00781	2334	A0A3B6REZ6	Glycine-rich protein
GSC	1280335/980786	QGsc.rut.7A	7A	118995411	TraesCS7A03G0375000	118885935..118890990	1.09476	5056	A0A3B6REV7	Sucrose synthase	MF: sucrose synthase activity	BP: sucrose metabolic process
GSC	1280335/980786	QGsc.rut.7A	7A	118995411	TraesCS7A03G0375100	118932772..118942724	0.62639	9953	A0A3B6RBA6	SAC domain-containing protein	CC: intracellular membrane-bounded organelle	CC: vacuolar membrane	MF: phosphatidylinositol-3,5-bisphosphate 5-phosphatase activity	BP: phosphatidylinositol dephosphorylation
GSC	1280335/980786	QGsc.rut.7A	7A	118995411	TraesCS7A03G0375400	119052089..119053038	-0.56678	950	A0A3B6RF13	Uncharacterized protein	BP: response to auxin
GSC	980786	QGsc.rut.7A	7A	118995411	TraesCS7A03G0375700	119182311..119184262	-1.869	1952	A0A3B6RF06	Fe2OG dioxygenase domain-containing protein	MF: metal ion bindin	MF: oxidoreductase activity
GFAC	4989859	QGfac.rut.1B.1	1B	469000000	TraesCS1B03G0736700	467313707..467314922	16.8629	1216	A0A3B5YYT9	NAD(P)H dehydrogenase subunit H	CC: mitochondrion	CC: respiratory chain complex I	MF: NAD binding	MF: oxidoreductase activity, acting on NAD(P)H	MF: quinone binding	BP: mitochondrial electron transport, NADH to ubiquinone
GFAC	4989859	QGfac.rut.1B.1	1B	469000000	TraesCS1B03G0737900	468855704..468857014	1.44296	1311	A0A3B5YYQ5	Uncharacterized protein	MF: double-stranded DNA binding	BP: DNA-templated transcription termination	BP: regulation of DNA-templated transcription
GFAC	1081766	QGfac.rut.3B.2	3B	256000000	TraesCS3B03G0504300	255791760..255795728	2.0824	3969	W5D1R7	NAC domain-containing protein	CC: membrane	MF: DNA binding	BP: regulation of DNA-templated transcription
GFAC	1081766	QGfac.rut.3B.2	3B	256000000	TraesCS3B03G0504500	256030808..256033831	-0.30808	3024	A0A3B6FNW9	histidinol-phosphatase	MF: histidinol-phosphatase activity	MF: metal ion binding	MF: phosphoric ester hydrolase activity	BP: L-histidine biosynthetic process
GFAC	1081766	QGfac.rut.3B.2	3B	256000000	TraesCS3B03G0504600	256066293..256069318	-0.66293	3026	A0A3B6FPK0	NAD-dependent epimerase/dehydratase domain-containing protein	MF: isomerase activity
GFAC	1081766	QGfac.rut.3B.2	3B	256000000	TraesCS3B03G0504700	256069571..256070215	-0.69571	645	A0A077RS11	C2H2-type domain-containing protein
GFAC	3953081	QGfac.rut.7A.6	7A	639000000	TraesCS7A03G1065200	638839116..638839996	1.60884	881	A0A3B6RPM5	Germin-like protein	CC: apoplast	MF: manganese ion binding
GFAC	3953081	QGfac.rut.7A.6	7A	639000000	TraesCS7A03G1065400	638937004..638937165	0.62996	162	A0A3B6RLI4	Uncharacterized protein
GFAC	3953081	QGfac.rut.7A.6	7A	639000000	TraesCS7A03G1065700	639022985..639023347	-0.22985	363	A0A3B6RKQ9	Knottin scorpion toxin-like domain-containing protein
GFAC	3953081	QGfac.rut.7A.6	7A	639000000	TraesCS7A03G1065800	639032142..639035592	-0.32142	3451	A0A3B6RPJ5	Fe2OG dioxygenase domain-containing protein	MF: 2-oxoglutarate-dependent dioxygenase activity	MF: metal ion binding
GFAC	3953081	QGfac.rut.7A.6	7A	639000000	TraesCS7A03G1066000	639100594..639110879	-1.00594	10286	A0A3B6RPQ8	AAA+ ATPase domain-containing protein	MF: ADP binding	MF: ATP hydrolysis activity	BP: defense response to other organism
GFAC	3953081	QGfac.rut.7A.6	7A	639000000	TraesCS7A03G1066200	639130067..639130851	-1.30067	785	A0A3B6RPN0	FG-GAP repeat-containing protein	CC: membrane
GFAC	3953081	QGfac.rut.7A.6	7A	639000000	TraesCS7A03G1066400	639147465..639152378	-1.47465	4914	A0A3B6RKR5	NB-ARC domain-containing protein	MF: ADP binding	BP: defense response	BP: response to other organism
GFAC	3953081	QGfac.rut.7A.6	7A	639000000	TraesCS7A03G1066500	639160137..639161135	-1.60137	999	A0A3B6RPK0	Late embryogenesis abundant protein LEA-2 subgroup domain-containing protein	CC: endomembrane system	CC: plasma membrane	CC: plasmodesma	BP: defense response to other organism

## Sheet: Table S6
Table S6. MTAs and QTLs identified for GSC, GPC and GFAC.
Trait	QTL/MTA	Chromosome	Physical position IWGSC v1.0 (bp)	Marker	Genotyping platform	Population size	Environments	Reference
GPC	QGpc.ipk-2B	2B	657790955	Kukri_c3024_1268	35k-Affymetrix, 90k iSELECT	372	3	Muqaddasi et al. 2020
GPC	QGpc.ipk-2B	2B	657790778	IAAV7841	35k-Affymetrix, 90k iSELECT	372	3	Muqaddasi et al. 2020
GPC	QGpc.ipk-2B	2B	657791845	wsnp_BG274584B_Ta_2_3	35k-Affymetrix, 90k iSELECT	372	3	Muqaddasi et al. 2020
GPC	QGpc.ipk-2B	2B	657793042	AX-94431990	35k-Affymetrix, 90k iSELECT	372	3	Muqaddasi et al. 2020
GPC	QGpc.ipk-2B	2B	657844012	GENE-1444_162	35k-Affymetrix, 90k iSELECT	372	3	Muqaddasi et al. 2020
GPC	QGpc.ipk-2B	2B	657844787	RAC875_rep_c91134_949	35k-Affymetrix, 90k iSELECT	372	3	Muqaddasi et al. 2020
GPC	QGpc.ipk-2B	2B	657844970	AX-94885603	35k-Affymetrix, 90k iSELECT	372	3	Muqaddasi et al. 2020
GPC	QGpc.ipk-2B	2B	673961626	BobWhite_c47573_560	35k-Affymetrix, 90k iSELECT	372	3	Muqaddasi et al. 2020
GPC	QGpc.ipk-2B	2B	673982552	AX-94507002	35k-Affymetrix, 90k iSELECT	372	3	Muqaddasi et al. 2020
GPC	QGpc.ipk-2B	2B	673982567	BS00046166_51	35k-Affymetrix, 90k iSELECT	372	3	Muqaddasi et al. 2020
GPC	QGpc.ipk-3B	3B	731264061	RAC875_rep_c118396_333	35k-Affymetrix, 90k iSELECT	372	3	Muqaddasi et al. 2020
GPC	QGpc.ipk-3B	3B	731264655	AX-94457592	35k-Affymetrix, 90k iSELECT	372	3	Muqaddasi et al. 2020
GPC	QGpc.ipk-3B	3B	731264668	RAC875_rep_c117294_342	35k-Affymetrix, 90k iSELECT	372	3	Muqaddasi et al. 2020
GPC	QGpc.ipk-6A	6A	571852953	AX-94973054	35k-Affymetrix, 90k iSELECT	372	3	Muqaddasi et al. 2020
GPC	QGpc.ipk-6A	6A	571929080	Tdurum_contig46828_730	35k-Affymetrix, 90k iSELECT	372	3	Muqaddasi et al. 2020
GPC	QGpc.1A.1	1A	281657026	BS00086680_51	90k iSELECT	150	3	White et al. 2021
GPC	QGpc.1A.2	1A	452020371	Excalibur_c13489_867	90k iSELECT	150	3	White et al. 2021
GPC	QGpc.1A.3	1A	589054742	RAC875_c5882_307	90k iSELECT	150	3	White et al. 2021
GPC	QGpc.2A.1	2A	734352032	RAC875_rep_c69619_78	90k iSELECT	150	3	White et al. 2021
GPC	QGpc.2B.1	2B	697510384	BS00046165_51	90k iSELECT	150	3	White et al. 2021
GPC	QGpc.3A.1	3A	363458708	wsnp_Ku_c30545_40369365	90k iSELECT	150	3	White et al. 2021
GPC	QGpc.3B.1	3B	292024034	wsnp_Ex_c20652_29734133	90k iSELECT	150	3	White et al. 2021
GPC	QGpc.3B.2	3B	564248743	RAC875_c58159_989	90k iSELECT	150	3	White et al. 2021
GPC	QGpc.3B.3	3B	820894420	GENE_1618_780	90k iSELECT	150	3	White et al. 2021
GPC	QGpc.6B.1	6B	4876473	BS00009795_51	90k iSELECT	150	3	White et al. 2021
GPC	QGpc.Guo.3A	3A	6898535	D_F5XZDLF02GN47Z_208	90k iSELECT	205	1	Guo et al. 2023
GPC	QGpc.Guo.3A	3A	7259832	RAC875_c76948_970	90k iSELECT	205	1	Guo et al. 2023
GPC	QGpc.Guo.3A	3A	7437103	BS00094057_51	90k iSELECT	205	1	Guo et al. 2023
GPC	QGpc.Guo.3A	3A	7475356	GENE-3869_603	90k iSELECT	205	1	Guo et al. 2023
GPC	QGpc.Guo.3A	3A	8211537	tplb0050o09_968	90k iSELECT	205	1	Guo et al. 2023
GPC	QGpc.Guo.3A	3A	8325518	BS00075119_51	90k iSELECT	205	1	Guo et al. 2023
GPC	QGpc.Guo.3A	3A	8593525	tplb0053a24_2232	90k iSELECT	205	1	Guo et al. 2023
GPC	QGpc.Guo.3A	3A	8593591	Tdurum_contig12008_1001	90k iSELECT	205	1	Guo et al. 2023
GPC	QGpc.Guo.3A	3A	8686667	RAC875_c7060_67	90k iSELECT	205	1	Guo et al. 2023
GPC	QGpc.Guo.3A	3A	8865676	RAC875_c1666_126	90k iSELECT	205	1	Guo et al. 2023
GPC	QGpc.Guo.3A	3A	557409558	JD_c2026_3994	90k iSELECT	205	1	Guo et al. 2023
GPC	QGpc.Guo.3B	3B	946657	BS00091751_51	90k iSELECT	205	1	Guo et al. 2023
GPC	QGpc.Guo.4A	4A	704644770	BS00009590_51	90k iSELECT	205	1	Guo et al. 2023
GPC	QGpc.Guo.7B	7B	730178604	CAP7_c3950_160	90k iSELECT	205	1	Guo et al. 2023
GPC	QGpc.Guo.6A	6A	612291601	Kukri_c9805_696	90k iSELECT	205	1	Guo et al. 2023
GPC	QGpc.Guo.5B	5B	594913682	BS00022689_51	90k iSELECT	205	1	Guo et al. 2023
GPC	QGpc.Guo.6B	6B	717710784	RAC875_c484_1063	90k iSELECT	205	1	Guo et al. 2023
GPC	QGpc.Guo.6B	6B	715706254	Tdurum_contig12648_389	90k iSELECT	205	1	Guo et al. 2023
GPC	QGpc.Guo.6B	6B	715751134	Tdurum_contig59339_428	90k iSELECT	205	1	Guo et al. 2023
GPC	QGpc.Guo.6B	6B	715977873	BS00074289_51	90k iSELECT	205	1	Guo et al. 2023
GPC	QGpc.Guo.6B	6B	715977895	BS00109878_51	90k iSELECT	205	1	Guo et al. 2023
GPC	QGpc.Guo.6B	6B	719509426	Kukri_c60966_261	90k iSELECT	205	1	Guo et al. 2023
GPC	QGpc.Guo.6B	6B	720984384	Tdurum_contig10729_734	90k iSELECT	205	1	Guo et al. 2023
GPC	QGpc.Guo.6B	6B	720983868	Tdurum_contig10729_986	90k iSELECT	205	1	Guo et al. 2023
GPC	QGpc.Guo.6B	6B	720499019	RAC875_c17011_717	90k iSELECT	205	1	Guo et al. 2023
GPC	QGpc.Guo.6B	6B	716258093	TA005876-0602	90k iSELECT	205	1	Guo et al. 2023
GPC	QGpc.Guo.6B	6B	720983765	Tdurum_contig10729_989	90k iSELECT	205	1	Guo et al. 2023
GPC	QGpc.Guo.6B	6B	715892439	Tdurum_contig18681_411	90k iSELECT	205	1	Guo et al. 2023
GPC	QGpc.Guo.7A	7A	12309382	Kukri_rep_c101179_404	90k iSELECT	205	1	Guo et al. 2023
GPC	QGpc.Guo.6B	6B	39198052	Excalibur_c46399_307	90k iSELECT	205	1	Guo et al. 2023
GPC	QGpc.Guo.6B	6B	716258093	TA005876-0602	90k iSELECT	205	1	Guo et al. 2023
GPC	QGpc.Kar.1D	1D	10259568	Ex_c67198_1838	90k iSELECT	255	3	Kartseva et al. 2023
GPC	QGpc.Kar.3A	3A	518897423	Excalibur_c13709_2568	90k iSELECT	255	3	Kartseva et al. 2023
GPC	QGpc.Kar.3A	3A	714304435	wsnp_Ku_c7811_13387117	90k iSELECT	255	3	Kartseva et al. 2023
GPC	QGpc.Kar.3B	3B	545069014	BS00062734_51	90k iSELECT	255	3	Kartseva et al. 2023
GPC	QGpc.Kar.3D	3D	609621771	Kukri_c11944_436	90k iSELECT	255	3	Kartseva et al. 2023
GPC	QGpc.Kar.4B	4B	630470822	wsnp_Ra_c1146_2307483	90k iSELECT	255	3	Kartseva et al. 2023
GPC	QGpc.Kar.5A	5A	488262559	BobWhite_c6759_365	90k iSELECT	255	3	Kartseva et al. 2023
GPC	QGpc.Kar.3A	3A	518897423	Excalibur_c13709_2568	90k iSELECT	255	3	Kartseva et al. 2023
GPC	QGpc.Kar.3B	3B	545069014	BS00062734_51	90k iSELECT	255	3	Kartseva et al. 2023
GPC	QGpc.Kar.1B	1B	5519845	Kukri_c37738_417	90k iSELECT	255	3	Kartseva et al. 2023
GPC	QGpc.Kar.4A	4A	738781303	Tdurum_contig46583_2146	90k iSELECT	255	3	Kartseva et al. 2023
GPC	QGpc.Kar.5B	5B	483000717	wsnp_Ex_c16432_24932860	90k iSELECT	255	3	Kartseva et al. 2023
GPC	QGpc.Kar.6B	6B	716259047	Excalibur_c28759_914	90k iSELECT	255	3	Kartseva et al. 2023
GPC	QGpc.Kar.7A	7A	694546497	wsnp_Ex_c22547_31738007	90k iSELECT	255	3	Kartseva et al. 2023
GPC	QGpc.Kar.3A	3A	565466293	wsnp_BE490651A_Ta_2_2	90k iSELECT	255	3	Kartseva et al. 2023
GPC	QGpc.Kar.3A	3A	714304350	wsnp_Ku_c7811_13387117	90k iSELECT	255	3	Kartseva et al. 2023
GPC	QGpc.Kar.3B	3B	545069014	BS00062734_51	90k iSELECT	255	3	Kartseva et al. 2023
GPC	QGpc.Kar.2B	2B	788655632	Excalibur_c12675_1789	90k iSELECT	255	3	Kartseva et al. 2023
GPC	QGpc.Kar.3A	3A	521719050	Ku_c56370_1155	90k iSELECT	255	3	Kartseva et al. 2023
GPC	QGpc.Kar.3A	3A	624946712	Excalibur_c39248_485	90k iSELECT	255	3	Kartseva et al. 2023
GPC	QGpc.Kar.6A	6A	297714451	Kukri_c8274_502	90k iSELECT	255	3	Kartseva et al. 2023
GPC	QGpc.Kar.7B	7B	646065932	Excalibur_rep_c112060_100	90k iSELECT	255	3	Kartseva et al. 2023
GPC	QGpc.ippg-1A.1	1A	36568366	Excalibur_c7237_1084	25K Infinium	179	3	Kartseva et al. 2024
GPC	QGpc.ippg-1A.2	1A	45342199	AX-94522764	25K Infinium	179	3	Kartseva et al. 2024
GPC	QGpc.ippg-1A.3	1A	354934912	wsnp_JD_c40990_29127031	25K Infinium	179	3	Kartseva et al. 2024
GPC	QGpc.ippg-1B	1B	564162696	Tdurum_contig8158_269	25K Infinium	179	3	Kartseva et al. 2024
GPC	QGpc.ippg-1D	1D	422681470	wsnp_Ex_c9577_15855968	25K Infinium	179	3	Kartseva et al. 2024
GPC	QGpc.ippg-2A	2A	498105726	Ra_c22880_760	25K Infinium	179	3	Kartseva et al. 2024
GPC	QGpc.ippg-2B.1	2B	648920702	Kukri_c4294_371	25K Infinium	179	3	Kartseva et al. 2024
GPC	QGpc.ippg-2B.2	2B	726547639	Tdurum_contig56876_365	25K Infinium	179	3	Kartseva et al. 2024
GPC	QGpc.ippg-2D	2D	56321520	D_contig28346_467	25K Infinium	179	3	Kartseva et al. 2024
GPC	QGpc-ippg-3A.1	3A	56140199	BS00032524_51	25K Infinium	179	3	Kartseva et al. 2024
GPC	QGpc.ippg-3A.2	3A	472140135	wsnp_Ex_c11039_17902115	25K Infinium	179	3	Kartseva et al. 2024
GPC	QGpc.ippg-3A.3	3A	517075101	BobWhite_C9468_453	25K Infinium	179	3	Kartseva et al. 2024
GPC	QGpc.ippg-3A.4	3A	507968155	AX-158523405	25K Infinium	179	3	Kartseva et al. 2024
GPC	QGpc.ippg-3A.5	3A	562351818	BS00011612_51	25K Infinium	179	3	Kartseva et al. 2024
GPC	QGpc.ippg-5A.1	5A	86181393	Tdurum_contig81753_70	25K Infinium	179	3	Kartseva et al. 2024
GPC	QGpc.ippg-5A.2	5A	93496417	wsnp_Ex_rep_c110023_92574403	25K Infinium	179	3	Kartseva et al. 2024
GPC	QGpc.ippg-5A.3	5A	104232188	wsnp_Ku_c328_679106	25K Infinium	179	3	Kartseva et al. 2024
GPC	QGpc.ippg-5B.1	5B	58331928	BS00024717_51	25K Infinium	179	3	Kartseva et al. 2024
GPC	QGpc.ippg-5B.2	5B	427270339	BS00068100_51	25K Infinium	179	3	Kartseva et al. 2024
GPC	QGpc.ippg-5D	5D	552697983	Kukri_c15823_196	25K Infinium	179	3	Kartseva et al. 2024
GPC	QGpc.ippg-6A.1	6A	454638858	Tdurum_contig78006_158	25K Infinium	179	3	Kartseva et al. 2024
GPC	QGpc.ippg-6A.2	6A	611412426	wsnp_Ex_c1153_2213588	25K Infinium	179	3	Kartseva et al. 2024
GPC	QGpc.ippg-6B.1	6B	442460292	AX-158552532	25K Infinium	179	3	Kartseva et al. 2024
GPC	QGpc.ippg-6B.2	6B	573324117	wsnp_Ku_c11870_19296142	25K Infinium	179	3	Kartseva et al. 2024
GPC	QGpc.ippg-7A	7A	726009017	AX-158589978	25K Infinium	179	3	Kartseva et al. 2024
GSC	QGsc.Che.2A	2A	629108835	IAAV4464	90k iSELECT	205	4	Chen et al. 2019
GSC	QGsc.Che.2A	2A	629108885	JD_c3742_1130	90k iSELECT	205	4	Chen et al. 2019
GSC	QGsc.Che.2B	2B	564233172	Kukri_c50842_573	90k iSELECT	205	4	Chen et al. 2019
GSC	QGsc.Che.2B	2B	564234677	TA004152_0921	90k iSELECT	205	4	Chen et al. 2019
GSC	QGsc.Che.3A	3A	579378815	Kukri_c5615_1214(770)	90k iSELECT	205	4	Chen et al. 2019
GSC	QGsc.Che.4A	4A	669319846	RAC875_c6280_292	90k iSELECT	205	4	Chen et al. 2019
GSC	QGsc.Che.6A	6A	609379778	JD_c6831_221	90k iSELECT	205	4	Chen et al. 2019
GSC	QGsc.Che.6B	6B	10055725	Excalibur_c16376_351	35k-Affymetrix, 90k iSELECT	372	3	Chen et al. 2019
GSC	QGsc.ipk-2B	2B	105696246	BS00009540_51	35k-Affymetrix, 90k iSELECT	372	3	Muqaddasi et al. 2020
GSC	QGsc.ipk-2B	2B	105696246	RAC875_c46454_129	35k-Affymetrix, 90k iSELECT	372	3	Muqaddasi et al. 2020
GSC	QGsc.ipk-3A	3A	14045730	AX-94451685	35k-Affymetrix, 90k iSELECT	372	3	Muqaddasi et al. 2020
GSC	QGsc.ipk-3A	3A	14045767	AX-94486651	35k-Affymetrix, 90k iSELECT	372	3	Muqaddasi et al. 2020
GSC	QGsc.ipk-3A	3A	14850544	Excalibur_c11505_155	35k-Affymetrix, 90k iSELECT	372	3	Muqaddasi et al. 2020
GSC	QGsc.ipk-3A	3A	14850961	RAC875_c20134_535	35k-Affymetrix, 90k iSELECT	372	3	Muqaddasi et al. 2020
GSC	QGsc.ipk-3A	3A	15090035	CAP11_c6193_232	35k-Affymetrix, 90k iSELECT	372	3	Muqaddasi et al. 2020
GSC	QGsc.ipk-3B	3B	674424794	IAAV3519	35k-Affymetrix, 90k iSELECT	372	3	Muqaddasi et al. 2020
GSC	QGsc.ipk-3B	3B	674424844	BS00031402_51	35k-Affymetrix, 90k iSELECT	372	3	Muqaddasi et al. 2020
GSC	QGsc.ipk-3B	3B	674426939	wsnp_Ex_c8715_14590273	35k-Affymetrix, 90k iSELECT	372	3	Muqaddasi et al. 2020
GSC	QGsc.ipk-3B	3B	674427004	AX-94842052	35k-Affymetrix, 90k iSELECT	372	3	Muqaddasi et al. 2020
GSC	QGsc.ipk-3B	3B	676208607	AX-94427385	35k-Affymetrix, 90k iSELECT	372	3	Muqaddasi et al. 2020
GSC	QGsc.ipk-3B	3B	676613744	Excalibur_c37115_306	35k-Affymetrix, 90k iSELECT	372	3	Muqaddasi et al. 2020
GSC	QGsc.ipk-3B	3B	676614470	wsnp_Ex_c37115_44930934	35k-Affymetrix, 90k iSELECT	372	3	Muqaddasi et al. 2020
GSC	QGsc.ipk-3B	3B	676614808	BS00093891_51	35k-Affymetrix, 90k iSELECT	372	3	Muqaddasi et al. 2020
GSC	QGsc.ipk-3B	3B	677314230	Ku_c172_840	35k-Affymetrix, 90k iSELECT	372	3	Muqaddasi et al. 2020
GSC	QGsc.ipk-3B	3B	677315644	AX-94611229	35k-Affymetrix, 90k iSELECT	372	3	Muqaddasi et al. 2020
GSC	QGsc.ipk-6A	6A	571852953	AX-94973054	35k-Affymetrix, 90k iSELECT	372	3	Muqaddasi et al. 2020
GSC	QGsc.ipk-6A	6A	571929080	Tdurum_contig46828_730	35k-Affymetrix, 90k iSELECT	372	3	Muqaddasi et al. 2020
ASN	QAsn.Eme.5A	5A	588550217	AJ612027A_Ta_2_1	9 K SNP	92	2	Emebiri 2014
ASN	QAsn.Eme.5A	5A	588737192	BJ224975A_Ta_2_1	9 K SNP	92	2	Emebiri 2014
ASN	QAsn.Eme.5A	5A	586604510	Ex_c22727_31934296	9 K SNP	92	2	Emebiri 2014
ASN	QAsn.Eme.5A	5A	585403071	Ex_c31799_40545478	9 K SNP	92	2	Emebiri 2014
ASN	QAsn.Eme.5A	5A	585609138	Ex_c7729_13177883	9 K SNP	92	2	Emebiri 2014
ASN	QAsn.Eme.5A	5A	585609138	Ex_rep_c66689_65010988	9 K SNP	92	2	Emebiri 2014
ASN	QAsn.Eme.5A	5A	585068617	Ex_c2702_5013095	9 K SNP	92	2	Emebiri 2014
ASN	QAsn.Eme.5A	5A	585403171	Ex_c31799_40545376	9 K SNP	92	2	Emebiri 2014
ASN	QAsn.Eme.5A	5A	585068617	Ex_c2702_5013188(5013095)	9 K SNP	92	2	Emebiri 2014
ASN	QAsn.Rap.1A	1A	307408774	D1109543	DArTseq	149	3	Rapp et al. 2018
ASN	QAsn.Rap.4A	4A	743752702	D1097684	DArTseq	149	3	Rapp et al. 2018
ASN	QAsn.Rap.7A	7A	54898194	D1037340	DArTseq	149	3	Rapp et al. 2018
ASN	QAsn.Rap.1B	1B	40806058	D1202736	DArTseq	149	3	Rapp et al. 2018
ASN	QAsn.Rap.6B	6B	164035370	S1218159	DArTseq	149	3	Rapp et al. 2018
ASN	QAsn.Rap.7B	7B	750640024	D2322503	DArTseq	149	3	Rapp et al. 2018
ASN	QAsn.Rap.2D	2D	19847184	D1249605	DArTseq	149	3	Rapp et al. 2018
ASN	QAsn.Rap.6D	6D	466977892	D1133231	DArTseq	149	3	Rapp et al. 2018
ASN	QAsn.Pen.7D	7D	58868443	BS00022203_51	90k iSELECT	182	2	Peng et al. 2018
ASN	QAsn.Pen.2A	2A	686877690	Excalibur_c27279_699	90k iSELECT	182	2	Peng et al. 2018
ASN	QAsn.Pen.2B	2B	775371492	BobWhite_c10520_1517	90k iSELECT	182	2	Peng et al. 2018
ASN	QAsn.Pen.3B	3B	669714285	wsnp_Ex_c3257_6003626	90k iSELECT	182	2	Peng et al. 2018
ASN	QAsn.Pen.4A	4A	593337515	RFL_Contig2226_1048	90k iSELECT	182	2	Peng et al. 2018
ASN	QAsn.Pen.4B	4B	1424082	wsnp_Ra_rep_c71114_69138821	90k iSELECT	182	2	Peng et al. 2018
ASN	QAsn.Pen.4B	4B	660656824	Excalibur_c20411_127	90k iSELECT	182	2	Peng et al. 2018
ASN	QAsn.Pen.6A	6A	65556883	RAC875_c4632_934	90k iSELECT	182	2	Peng et al. 2018
ASN	QAsn.Pen.7A	7A	700339199	RAC875_rep_c110061_183	90k iSELECT	182	2	Peng et al. 2018
ASN	QAsn.Pen.1A	1A	144062314	wsnp_Ra_c20126_29372577	90k iSELECT	182	2	Peng et al. 2018
ASN	QAsn.Pen.2B	2B	699828187	Kukri_c65988_297	90k iSELECT	182	2	Peng et al. 2018
ASN	QAsn.Lav.3A	3A	524834281	AX.89751676	Axiom TaBW410k	485	4	Lavoignat et al. 2024
ASN	QAsn.Lav.3A	3A	551451398	AX.89686826	Axiom TaBW410k	485	4	Lavoignat et al. 2024
ASN	QAsn.Lav.7B	7B	141785576	AX.89616295	Axiom TaBW410k	485	4	Lavoignat et al. 2024
ASN	QAsn.Lav.7B	7B	146790954	AX.89719496	Axiom TaBW410k	485	4	Lavoignat et al. 2024
ASN	QAsn.Lav.7B	7B	165441630	AX.89354325	Axiom TaBW410k	485	4	Lavoignat et al. 2024
ASN	QAsn.Lav.7B	7B	176226809	AX.89347433	Axiom TaBW410k	485	4	Lavoignat et al. 2024
References
Chen, X.; Fang, W.; Ji, M.; Xu, S.; Jiang, Y.; Song, S.; Chen, G.; Tian, J.; Deng, Z. Genome-Wide Association Study of Total Starch and Its Components in Common Wheat. Euphytica 2019, 215, doi:10.1007/s10681-019-2517-z.
Emebiri, L.C. Genetic Variation and Possible SNP Markers for Breeding Wheat with Low-Grain Asparagine, the Major Precursor for Acrylamide Formation in Heat-Processed Products. J Sci Food Agric 2014, 94, 1422–1429, doi:10.1002/JSFA.6434.
Guo, Y.; Wang, G.; Guo, X.; Chi, S.; Yu, H.; Jin, K.; Huang, H.; Wang, D.; Wu, C.; Tian, J.; et al. Genetic Dissection of Protein and Starch during Wheat Grain Development Using QTL Mapping and GWAS. Front Plant Sci 2023, 14, doi:10.3389/fpls.2023.1189887.
Kartseva, T.; Aleksandrov, V.; Alqudah, A.M.; Arif, M.A.R.; Kocheva, K.; Doneva, D.; Prokopova, K.; Börner, A.; Misheva, S. GWAS in a Collection of Bulgarian Old and Modern Bread Wheat Accessions Uncovers Novel Genomic Loci for Grain Protein Content and Thousand Kernel Weight 2024.
Kartseva, T.; Alqudah, A.M.; Aleksandrov, V.; Alomari, D.Z.; Doneva, D.; Arif, M.A.R.; Börner, A.; Misheva, S. Nutritional Genomic Approach for Improving Grain Protein Content in Wheat. Foods 2023, 12, 1399, doi:10.3390/FOODS12071399/S1.
Lavoignat, M.; Cassan, C.; Pétriacq, P.; Gibon, Y.; Heumez, E.; Duque, C.; Momont, P.; Rincent, R.; Blancon, J.; Ravel, C.; et al. Different Wheat Loci Are Associated to Heritable Free Asparagine Content in Grain Grown under Different Water and Nitrogen Availability. Theoretical and Applied Genetics 2024, 137, 1–14, doi:10.1007/S00122-024-04551-X/TABLES/2.
Muqaddasi, Q.H.; Brassac, J.; Ebmeyer, E.; Kollers, S.; Korzun, V.; Argillier, O.; Stiewe, G.; Plieske, J.; Ganal, M.W.; Röder, M.S. Prospects of GWAS and Predictive Breeding for European Winter Wheat’s Grain Protein Content, Grain Starch Content, and Grain Hardness. Sci Rep 2020, 10, doi:10.1038/s41598-020-69381-5.
Peng, Y.; Liu, H.; Chen, J.; Shi, T.; Zhang, C.; Sun, D.; He, Z.; Hao, Y.; Chen, W. Genome-Wide Association Studies of Free Amino Acid Levels by Six Multi-Locus Models in Bread Wheat. Front Plant Sci 2018, 9, 400649, doi:10.3389/FPLS.2018.01196/BIBTEX.
Rapp, M.; Schwadorf, K.; Leiser, W.L.; Würschum, T.; Longin, C.F.H. Assessing the Variation and Genetic Architecture of Asparagine Content in Wheat: What Can Plant Breeding Contribute to a Reduction in the Acrylamide Precursor? Theoretical and Applied Genetics 2018, 131, 2427–2437, doi:10.1007/S00122-018-3163-X/FIGURES/4.
White, J.; Sharma, R.; Balding, D.; Cockram, J.; Mackay, I.J. Genome-Wide Association Mapping of Hagberg Falling Number, Protein Content, Test Weight, and Grain Yield in U.K. Wheat. Crop Sci 2022, 62, 965–981, doi:10.1002/CSC2.20692.
